# Supplementary material for: 1,3-Diphenyl-1H-pyrazole-4-carbaldehyde
Source: Acta Crystallogr Sect E Struct Rep Online. 2010 Nov 13;66(Pt 12):o3170. doi: 10.1107/S1600536810045630 (PMC3011511; doi:10.1107/S1600536810045630)
Supplement: Supplementary file 1 [file e-66-o3170-sup1.cif]

##############################################################################
###                                                                        ###
###        Electronic paper (Acta Crystallographica Section E)             ###
###                                                                        ###
##############################################################################
#                                                                            #
# This CIF contains the data in a paper accepted for publication in Acta     #
# Crystallographica Section E. It conforms to the requirements of Notes      #
# for Authors for Section E, and has been peer reviewed under the auspices   #
# of the IUCr Commission on Journals.                                        #
#                                                                            #
# Full details of the Crystallographic Information File format               #
# are given in the paper "The Crystallographic Information File (CIF):       #
# a New Standard Archive File for Crystallography" by S. R. Hall, F. H.      #
# Allen and I. D. Brown [Acta Cryst. (1991), A47, 655-685].                  #
#                                                                            #
# The current version of the core CIF dictionary is obtainable from          #
# ftp://ftp.iucr.org/pub/cif_core.dic. The current version number is 2.4.    #
#                                                                            #
# Software is freely available for graphical display of the structure(s) in  #
# this CIF.  For information consult the CIF home page http://www.iucr.org/  #
# cif/home.html                                                              #
#                                                                            #
# This file may be used for bona fide research purposes within the           #
# scientific community so long as proper attribution is given to the journal # 
# article from which it was obtained.                                        #
#                                                                            #
##############################################################################
                                             
data_global
_audit_creation_method     ?
_journal_date_recd_electronic     2010-11-06
_journal_date_accepted     2010-11-07
_journal_name_full     'Acta Crystallographica, Section E'
_journal_year     2010
_journal_volume     66
_journal_issue     12
_journal_page_first     o3170
_journal_page_last     o3170
_journal_paper_category     QO
_journal_coeditor_code     HB5729
_publ_contact_author
;
Muhammad Nawaz Tahir
University of Sargodha
Department of Physics
Sargodha
Pakistan
;
_publ_contact_author_email     'dmntahir_uos@yahoo.com'
_publ_contact_author_fax     '0092 48 32 22 121'
_publ_contact_author_phone     '0092 48 92 30 914'
_publ_section_title
;
1,3-Diphenyl-1<i>H</i>-pyrazole-4-carbaldehyde
;
loop_
    _publ_author_name
    _publ_author_address
    'Ather, Abdul Qayyum'
;
Department of Chemistry
Islamia University
Bahawalpur
Pakistan
Applied Chemistry Research Center
PCSIR Laboratories complex
Lahore 54600
Pakistan
;
    'Tahir, M. Nawaz'
;
Department of Physics
University of Sargodha
Sargodha
Pakistan
;
    'Misbahul Ain Khan'
;
Department of Chemistry
Islamia University
Bahawalpur
Pakistan
;
    'Karamat Mehmood'
;
Department of Chemistry
Islamia University
Bahawalpur
Pakistan
;
    'Faryal Chaudhry'
;
Institute of Chemistry
University of the Punjab
Lahore
Pakistan
;
data_I
_audit_creation_method     SHELXL-97
_chemical_name_systematic
;
1,3-Diphenyl-1<i>H</i>-pyrazole-4-carbaldehyde
;
_chemical_name_common     ?
_chemical_formula_moiety     'C16 H12 N2 O'
_chemical_formula_sum     'C16 H12 N2 O'
_chemical_formula_iupac     'C16 H12 N2 O'
_chemical_formula_weight     248.28
_symmetry_cell_setting     triclinic
_symmetry_space_group_name_H-M     'P -1'
_symmetry_space_group_name_Hall     '-P 1'
loop_
    _symmetry_equiv_pos_site_id
    _symmetry_equiv_pos_as_xyz
    1 x,y,z
    2 -x,-y,-z
_cell_length_a     10.1367(9)
_cell_length_b     15.5952(16)
_cell_length_c     16.7550(15)
_cell_angle_alpha     95.932(6)
_cell_angle_beta     90.135(5)
_cell_angle_gamma     107.991(6)
_cell_volume     2504.1(4)
_cell_formula_units_Z     8
_cell_measurement_reflns_used     4643
_cell_measurement_theta_min     1.22
_cell_measurement_theta_max     25.10
_cell_measurement_temperature     296(2)
_exptl_crystal_description     needle
_exptl_crystal_colour     colorless
_exptl_crystal_size_max     0.32
_exptl_crystal_size_mid     0.16
_exptl_crystal_size_min     0.14
_exptl_crystal_density_diffrn     1.317
_exptl_crystal_density_meas     ?
_exptl_crystal_density_method     'not measured'
_exptl_crystal_F_000     1040
_exptl_absorpt_coefficient_mu     0.084
_exptl_absorpt_correction_type     multi-scan
_exptl_absorpt_process_details     '(SADABS; Bruker, 2005)'
_exptl_absorpt_correction_T_min     0.982
_exptl_absorpt_correction_T_max     0.988
_exptl_special_details
;
;
_diffrn_ambient_temperature     296(2)
_diffrn_radiation_type     MoK\a
_diffrn_radiation_wavelength     0.71073
_diffrn_radiation_source     'fine-focus sealed tube'
_diffrn_radiation_monochromator     graphite
_diffrn_measurement_device_type     'Bruker Kappa APEXII CCD'
_diffrn_measurement_method     \w
_diffrn_detector_area_resol_mean     8.3
_diffrn_reflns_number     34716
_diffrn_reflns_av_R_equivalents     0.0917
_diffrn_reflns_av_sigmaI/netI     0.1079
_diffrn_reflns_theta_min     1.22
_diffrn_reflns_theta_max     25.10
_diffrn_reflns_theta_full     25.10
_diffrn_measured_fraction_theta_max     0.999
_diffrn_measured_fraction_theta_full     0.999
_diffrn_reflns_limit_h_min     -12
_diffrn_reflns_limit_h_max     11
_diffrn_reflns_limit_k_min     -18
_diffrn_reflns_limit_k_max     18
_diffrn_reflns_limit_l_min     -20
_diffrn_reflns_limit_l_max     20
_diffrn_standards_number     0
_diffrn_standards_interval_count     ?
_diffrn_standards_interval_time     ?
_diffrn_standards_decay_%     ?
_refine_special_details
;
Refinement of <i>F</i>^2^ against ALL reflections. The weighted <i>R</i>-factor
<i>wR</i> and goodness of fit <i>S</i> are based on <i>F</i>^2^, conventional
<i>R</i>-factors <i>R</i> are based on <i>F</i>, with <i>F</i> set to zero for
negative <i>F</i>^2^. The threshold expression of <i>F</i>^2^ >
\s(<i>F</i>^2^) is used only for calculating <i>R</i>-factors(gt) <i>etc</i>.
and is not relevant to the choice of reflections for refinement.
<i>R</i>-factors based on <i>F</i>^2^ are statistically about twice as large
as those based on <i>F</i>, and <i>R</i>- factors based on ALL data will be
even larger.
;
_reflns_number_total     8912
_reflns_number_gt     4643
_reflns_threshold_expression     I>2\s(I)
_refine_ls_structure_factor_coef     Fsqd
_refine_ls_matrix_type     full
_refine_ls_R_factor_all     0.1637
_refine_ls_R_factor_gt     0.0901
_refine_ls_wR_factor_gt     0.2228
_refine_ls_wR_factor_ref     0.2589
_refine_ls_goodness_of_fit_ref     1.040
_refine_ls_restrained_S_all     1.040
_refine_ls_number_reflns     8912
_refine_ls_number_parameters     671
_refine_ls_number_restraints     0
_refine_ls_hydrogen_treatment     constr
_refine_ls_weighting_scheme     calc
_refine_ls_weighting_details
         'calc w=1/[\s^2^(Fo^2^)+(0.0599P)^2^+5.7411P] where P=(Fo^2^+2Fc^2^)/3'
_atom_sites_solution_hydrogens     geom
_atom_sites_solution_primary     direct
_atom_sites_solution_secondary     difmap
_refine_ls_shift/su_max     0.000
_refine_ls_shift/su_mean     0.000
_refine_diff_density_max     0.257
_refine_diff_density_min     -0.255
_refine_ls_extinction_method     'SHELXL97 (Sheldrick, 2008)'
_refine_ls_extinction_coef     0.0043(7)
_refine_ls_extinction_expression
                                  'Fc^*^=kFc[1+0.001xFc^2^\l^3^/sin(2\q)]^-1/4^'
loop_
    _atom_type_symbol
    _atom_type_description
    _atom_type_scat_dispersion_real
    _atom_type_scat_dispersion_imag
    _atom_type_scat_source
    'C' 'C' 0.0033 0.0016
                         'International Tables Vol C Tables 4.2.6.8 and 6.1.1.4'
    'H' 'H' 0.0000 0.0000
                         'International Tables Vol C Tables 4.2.6.8 and 6.1.1.4'
    'N' 'N' 0.0061 0.0033
                         'International Tables Vol C Tables 4.2.6.8 and 6.1.1.4'
    'O' 'O' 0.0106 0.0060
                         'International Tables Vol C Tables 4.2.6.8 and 6.1.1.4'
_computing_data_collection     'APEX2 (Bruker, 2009)'
_computing_cell_refinement     'SAINT (Bruker, 2009)'
_computing_data_reduction     'SAINT (Bruker, 2009)'
_computing_structure_solution     'SHELXS97 (Sheldrick, 2008)'
_computing_structure_refinement     'SHELXL97 (Sheldrick, 2008)'
_computing_molecular_graphics
                  'ORTEP-3 for Windows (Farrugia, 1997) and PLATON (Spek, 2009)'
_computing_publication_material
;
WinGX (Farrugia, 1999) and PLATON (Spek, 2009)
;
loop_
    _atom_site_type_symbol
    _atom_site_label
    _atom_site_fract_x
    _atom_site_fract_y
    _atom_site_fract_z
    _atom_site_U_iso_or_equiv
    _atom_site_thermal_displace_type
    _atom_site_calc_flag
    _atom_site_refinement_flags
    _atom_site_occupancy
    O O1 0.6324(5) 0.4151(3) 0.5760(3) 0.0706(16) Uani . . 1.000
    N N1 0.8394(4) 0.2089(3) 0.4618(3) 0.0490(17) Uani . . 1.000
    N N2 0.8812(4) 0.2918(3) 0.4319(2) 0.0428(14) Uani . . 1.000
    C C1 0.6788(5) 0.1383(3) 0.5612(3) 0.0446(17) Uani . . 1.000
    C C2 0.7562(6) 0.0892(3) 0.5903(3) 0.0493(17) Uani . . 1.000
    C C3 0.6934(6) 0.0185(4) 0.6334(3) 0.061(2) Uani . . 1.000
    C C4 0.5531(7) -0.0053(4) 0.6477(4) 0.065(2) Uani . . 1.000
    C C5 0.4758(7) 0.0432(4) 0.6173(4) 0.076(3) Uani . . 1.000
    C C6 0.5391(6) 0.1157(4) 0.5744(4) 0.062(2) Uani . . 1.000
    C C7 0.7457(5) 0.2158(3) 0.5157(3) 0.0436(17) Uani . . 1.000
    C C8 0.7289(5) 0.3034(3) 0.5215(3) 0.0429(17) Uani . . 1.000
    C C9 0.6454(6) 0.3399(4) 0.5749(3) 0.053(2) Uani . . 1.000
    C C10 0.8163(5) 0.3480(3) 0.4661(3) 0.0470(17) Uani . . 1.000
    C C11 0.9833(5) 0.3067(3) 0.3719(3) 0.0437(17) Uani . . 1.000
    C C12 1.0281(6) 0.3897(4) 0.3421(3) 0.055(2) Uani . . 1.000
    C C13 1.1282(7) 0.4025(4) 0.2846(4) 0.068(2) Uani . . 1.000
    C C14 1.1816(6) 0.3351(4) 0.2571(3) 0.061(2) Uani . . 1.000
    C C15 1.1377(6) 0.2537(4) 0.2883(3) 0.061(2) Uani . . 1.000
    C C16 1.03802(19) 0.23882(12) 0.34566(11) 0.0506(17) Uani . . 1.000
    O O2 0.09209(19) 0.44158(12) 0.58037(11) 0.0644(16) Uani . . 1.000
    N N3 0.33043(19) 0.24537(12) 0.48630(11) 0.0433(16) Uani . . 1.000
    N N4 0.36575(19) 0.32530(12) 0.45286(11) 0.0405(14) Uani . . 1.000
    C C17 0.17474(19) 0.17575(12) 0.58564(11) 0.0384(17) Uani . . 1.000
    C C18 0.15852(19) 0.08767(12) 0.55248(11) 0.0502(19) Uani . . 1.000
    C C19 0.1044(6) 0.0147(4) 0.5952(3) 0.055(2) Uani . . 1.000
    C C20 0.0655(5) 0.0274(3) 0.6720(3) 0.0508(19) Uani . . 1.000
    C C21 0.0812(6) 0.1139(4) 0.7069(3) 0.0531(19) Uani . . 1.000
    C C22 0.1365(5) 0.1882(3) 0.6647(3) 0.0484(17) Uani . . 1.000
    C C23 0.2357(5) 0.2514(3) 0.5386(3) 0.0396(17) Uani . . 1.000
    C C24 0.2102(5) 0.3372(3) 0.5403(3) 0.0393(17) Uani . . 1.000
    C C25 0.1049(5) 0.3669(4) 0.5811(3) 0.0469(17) Uani . . 1.000
    C C26 0.2954(5) 0.3806(3) 0.4830(3) 0.0438(17) Uani . . 1.000
    C C27 0.4626(5) 0.3384(3) 0.3899(3) 0.0402(17) Uani . . 1.000
    C C28 0.4935(6) 0.2652(4) 0.3532(4) 0.061(2) Uani . . 1.000
    C C29 0.5852(7) 0.2762(4) 0.2916(4) 0.069(3) Uani . . 1.000
    C C30 0.6470(6) 0.3599(4) 0.2681(3) 0.060(2) Uani . . 1.000
    C C31 0.6156(6) 0.4331(4) 0.3051(3) 0.056(2) Uani . . 1.000
    C C32 0.5242(5) 0.4236(4) 0.3679(3) 0.0517(19) Uani . . 1.000
    O O3 0.4419(4) 0.5710(3) -0.0773(3) 0.0691(16) Uani . . 1.000
    N N5 0.8514(4) 0.7740(3) 0.0322(3) 0.0502(17) Uani . . 1.000
    N N6 0.8115(4) 0.6927(3) 0.0632(2) 0.0444(14) Uani . . 1.000
    C C33 0.7671(5) 0.8451(3) -0.0696(3) 0.0460(17) Uani . . 1.000
    C C34 0.6511(6) 0.8609(4) -0.1006(3) 0.061(2) Uani . . 1.000
    C C35 0.6656(7) 0.9337(4) -0.1449(4) 0.064(2) Uani . . 1.000
    C C36 0.7956(7) 0.9910(4) -0.1562(4) 0.066(3) Uani . . 1.000
    C C37 0.9105(7) 0.9786(4) -0.1242(4) 0.069(3) Uani . . 1.000
    C C38 0.8963(6) 0.9042(4) -0.0818(3) 0.057(2) Uani . . 1.000
    C C39 0.7537(5) 0.7677(3) -0.0235(3) 0.0455(17) Uani . . 1.000
    C C40 0.6495(5) 0.6820(3) -0.0279(3) 0.0435(17) Uani . . 1.000
    C C41 0.5301(6) 0.6432(4) -0.0824(3) 0.055(2) Uani . . 1.000
    C C42 0.6925(5) 0.6367(4) 0.0296(3) 0.0494(17) Uani . . 1.000
    C C43 0.9001(5) 0.6761(4) 0.1228(3) 0.0466(17) Uani . . 1.000
    C C44 0.8628(6) 0.5944(4) 0.1538(3) 0.059(2) Uani . . 1.000
    C C45 0.9511(7) 0.5794(5) 0.2108(4) 0.069(3) Uani . . 1.000
    C C46 1.0713(7) 0.6456(5) 0.2354(3) 0.066(3) Uani . . 1.000
    C C47 1.1076(6) 0.7277(4) 0.2040(4) 0.063(2) Uani . . 1.000
    C C48 1.0217(6) 0.7430(4) 0.1472(3) 0.054(2) Uani . . 1.000
    O O4 -0.0749(4) 0.5732(3) -0.0812(3) 0.0707(17) Uani . . 1.000
    N N7 0.3455(4) 0.7707(3) 0.0177(3) 0.0483(17) Uani . . 1.000
    N N8 0.3045(4) 0.6894(3) 0.0502(3) 0.0463(17) Uani . . 1.000
    C C49 0.2593(5) 0.8414(3) -0.0837(3) 0.0439(17) Uani . . 1.000
    C C50 0.2157(5) 0.8280(4) -0.1632(3) 0.0493(17) Uani . . 1.000
    C C51 0.2342(6) 0.9014(4) -0.2059(3) 0.060(2) Uani . . 1.000
    C C52 0.2942(6) 0.9890(4) -0.1697(4) 0.065(2) Uani . . 1.000
    C C53 0.3354(7) 1.0013(4) -0.0901(4) 0.067(2) Uani . . 1.000
    C C54 0.3184(6) 0.9292(4) -0.0465(3) 0.0577(19) Uani . . 1.000
    C C55 0.2457(5) 0.7637(3) -0.0361(3) 0.0435(17) Uani . . 1.000
    C C56 0.1416(5) 0.6776(3) -0.0397(3) 0.0440(17) Uani . . 1.000
    C C57 0.0096(6) 0.6466(4) -0.0828(3) 0.0523(19) Uani . . 1.000
    C C58 0.1845(5) 0.6332(3) 0.0175(3) 0.0442(17) Uani . . 1.000
    C C59 0.3854(5) 0.6767(4) 0.1152(3) 0.0456(17) Uani . . 1.000
    C C60 0.3706(6) 0.5903(4) 0.1348(3) 0.0546(19) Uani . . 1.000
    C C61 0.4465(6) 0.5811(4) 0.1997(3) 0.060(2) Uani . . 1.000
    C C62 0.5361(6) 0.6533(4) 0.2435(4) 0.065(2) Uani . . 1.000
    C C63 0.5492(7) 0.7385(4) 0.2227(4) 0.075(3) Uani . . 1.000
    C C64 0.4736(6) 0.7498(4) 0.1583(4) 0.066(2) Uani . . 1.000
    H H2 0.85051 0.10389 0.58087 0.0589 Uiso . . 1.000
    H H3 0.74626 -0.01426 0.65353 0.0725 Uiso . . 1.000
    H H4 0.51177 -0.05327 0.67733 0.0771 Uiso . . 1.000
    H H5 0.38094 0.02736 0.62541 0.0908 Uiso . . 1.000
    H H6 0.48683 0.14908 0.55469 0.0745 Uiso . . 1.000
    H H9 0.59662 0.30309 0.61223 0.0640 Uiso . . 1.000
    H H10 0.82820 0.40689 0.45441 0.0562 Uiso . . 1.000
    H H12 0.99197 0.43596 0.36019 0.0659 Uiso . . 1.000
    H H13 1.15977 0.45823 0.26427 0.0811 Uiso . . 1.000
    H H14 1.24721 0.34440 0.21758 0.0732 Uiso . . 1.000
    H H15 1.17538 0.20802 0.27071 0.0726 Uiso . . 1.000
    H H16 1.00809 0.18326 0.36646 0.0602 Uiso . . 1.000
    H H18 0.18484 0.07771 0.50008 0.0602 Uiso . . 1.000
    H H19 0.09443 -0.04369 0.57147 0.0659 Uiso . . 1.000
    H H20 0.02851 -0.02200 0.70070 0.0608 Uiso . . 1.000
    H H21 0.05453 0.12268 0.75942 0.0637 Uiso . . 1.000
    H H22 0.14805 0.24639 0.68924 0.0584 Uiso . . 1.000
    H H25 0.04212 0.32593 0.61009 0.0562 Uiso . . 1.000
    H H26 0.30279 0.43768 0.46808 0.0525 Uiso . . 1.000
    H H28 0.45295 0.20797 0.36967 0.0730 Uiso . . 1.000
    H H29 0.60499 0.22610 0.26589 0.0828 Uiso . . 1.000
    H H30 0.71008 0.36723 0.22717 0.0725 Uiso . . 1.000
    H H31 0.65575 0.49007 0.28813 0.0670 Uiso . . 1.000
    H H32 0.50546 0.47378 0.39433 0.0623 Uiso . . 1.000
    H H34 0.56304 0.82262 -0.09178 0.0732 Uiso . . 1.000
    H H35 0.58768 0.94349 -0.16675 0.0761 Uiso . . 1.000
    H H36 0.80514 1.03927 -0.18639 0.0786 Uiso . . 1.000
    H H37 0.99777 1.01937 -0.13051 0.0830 Uiso . . 1.000
    H H38 0.97502 0.89429 -0.06135 0.0687 Uiso . . 1.000
    H H41 0.52026 0.67578 -0.12427 0.0654 Uiso . . 1.000
    H H42 0.64684 0.57838 0.04222 0.0596 Uiso . . 1.000
    H H44 0.78001 0.54974 0.13715 0.0712 Uiso . . 1.000
    H H45 0.92784 0.52416 0.23215 0.0822 Uiso . . 1.000
    H H46 1.12959 0.63530 0.27372 0.0791 Uiso . . 1.000
    H H47 1.18989 0.77259 0.22111 0.0760 Uiso . . 1.000
    H H48 1.04565 0.79806 0.12559 0.0653 Uiso . . 1.000
    H H50 0.17392 0.76955 -0.18798 0.0593 Uiso . . 1.000
    H H51 0.20603 0.89206 -0.25977 0.0727 Uiso . . 1.000
    H H52 0.30642 1.03845 -0.19869 0.0782 Uiso . . 1.000
    H H53 0.37566 1.05987 -0.06517 0.0802 Uiso . . 1.000
    H H54 0.34615 0.93888 0.00746 0.0697 Uiso . . 1.000
    H H57 -0.01206 0.68650 -0.11423 0.0629 Uiso . . 1.000
    H H58 0.13851 0.57531 0.03084 0.0530 Uiso . . 1.000
    H H60 0.31062 0.53966 0.10490 0.0657 Uiso . . 1.000
    H H61 0.43586 0.52325 0.21380 0.0720 Uiso . . 1.000
    H H62 0.58753 0.64559 0.28671 0.0772 Uiso . . 1.000
    H H63 0.60979 0.78907 0.25241 0.0903 Uiso . . 1.000
    H H64 0.48343 0.80769 0.14466 0.0791 Uiso . . 1.000
loop_
    _atom_site_aniso_label
    _atom_site_aniso_U_11
    _atom_site_aniso_U_22
    _atom_site_aniso_U_33
    _atom_site_aniso_U_12
    _atom_site_aniso_U_13
    _atom_site_aniso_U_23
    O1 0.099(3) 0.045(2) 0.077(3) 0.034(2) 0.024(2) 0.012(2)
    N1 0.057(3) 0.042(3) 0.049(3) 0.016(2) 0.005(2) 0.008(2)
    N2 0.054(3) 0.036(2) 0.039(2) 0.013(2) 0.006(2) 0.0093(19)
    C1 0.049(3) 0.043(3) 0.040(3) 0.012(3) 0.000(2) 0.004(2)
    C2 0.051(3) 0.047(3) 0.050(3) 0.015(3) 0.001(3) 0.007(3)
    C3 0.071(4) 0.059(4) 0.060(4) 0.027(3) 0.006(3) 0.022(3)
    C4 0.076(4) 0.055(4) 0.066(4) 0.020(3) 0.014(3) 0.024(3)
    C5 0.053(4) 0.078(5) 0.101(5) 0.019(3) 0.021(4) 0.035(4)
    C6 0.057(4) 0.063(4) 0.075(4) 0.025(3) 0.012(3) 0.023(3)
    C7 0.046(3) 0.040(3) 0.044(3) 0.012(2) -0.001(2) 0.006(2)
    C8 0.050(3) 0.033(3) 0.047(3) 0.015(2) 0.003(2) 0.004(2)
    C9 0.066(4) 0.048(4) 0.050(3) 0.021(3) 0.010(3) 0.014(3)
    C10 0.060(3) 0.040(3) 0.043(3) 0.017(3) 0.002(3) 0.009(2)
    C11 0.042(3) 0.047(3) 0.040(3) 0.010(2) -0.003(2) 0.008(2)
    C12 0.066(4) 0.048(3) 0.057(4) 0.022(3) 0.016(3) 0.017(3)
    C13 0.072(4) 0.065(4) 0.070(4) 0.020(3) 0.018(3) 0.031(3)
    C14 0.056(4) 0.071(4) 0.056(4) 0.019(3) 0.012(3) 0.008(3)
    C15 0.065(4) 0.057(4) 0.056(4) 0.017(3) 0.005(3) -0.005(3)
    C16 0.057(3) 0.041(3) 0.050(3) 0.012(3) 0.001(3) -0.002(3)
    O2 0.086(3) 0.046(2) 0.070(3) 0.032(2) 0.015(2) 0.010(2)
    N3 0.050(3) 0.034(2) 0.047(3) 0.0119(19) 0.005(2) 0.013(2)
    N4 0.050(3) 0.034(2) 0.038(2) 0.012(2) 0.004(2) 0.0101(19)
    C17 0.043(3) 0.027(3) 0.045(3) 0.010(2) 0.000(2) 0.006(2)
    C18 0.061(4) 0.043(3) 0.045(3) 0.014(3) 0.004(3) 0.004(3)
    C19 0.070(4) 0.034(3) 0.060(4) 0.014(3) 0.007(3) 0.008(3)
    C20 0.058(3) 0.036(3) 0.058(4) 0.010(3) 0.006(3) 0.018(3)
    C21 0.065(4) 0.049(3) 0.048(3) 0.019(3) 0.014(3) 0.014(3)
    C22 0.062(3) 0.040(3) 0.044(3) 0.017(3) 0.007(3) 0.005(2)
    C23 0.042(3) 0.038(3) 0.038(3) 0.010(2) -0.001(2) 0.008(2)
    C24 0.044(3) 0.033(3) 0.041(3) 0.011(2) 0.002(2) 0.007(2)
    C25 0.057(3) 0.043(3) 0.041(3) 0.016(3) 0.005(3) 0.005(2)
    C26 0.050(3) 0.035(3) 0.048(3) 0.015(2) 0.000(2) 0.006(2)
    C27 0.044(3) 0.042(3) 0.036(3) 0.014(2) 0.003(2) 0.008(2)
    C28 0.070(4) 0.044(3) 0.071(4) 0.019(3) 0.023(3) 0.015(3)
    C29 0.087(5) 0.058(4) 0.067(4) 0.028(3) 0.031(4) 0.009(3)
    C30 0.062(4) 0.077(4) 0.045(3) 0.023(3) 0.018(3) 0.015(3)
    C31 0.058(4) 0.053(4) 0.058(4) 0.015(3) 0.011(3) 0.024(3)
    C32 0.058(3) 0.043(3) 0.054(4) 0.014(3) 0.008(3) 0.010(3)
    O3 0.072(3) 0.046(2) 0.075(3) -0.002(2) -0.005(2) 0.005(2)
    N5 0.056(3) 0.045(3) 0.047(3) 0.009(2) 0.005(2) 0.014(2)
    N6 0.050(3) 0.040(2) 0.038(2) 0.005(2) 0.007(2) 0.008(2)
    C33 0.053(3) 0.042(3) 0.038(3) 0.006(3) 0.006(2) 0.009(2)
    C34 0.060(4) 0.054(4) 0.063(4) 0.006(3) 0.004(3) 0.014(3)
    C35 0.072(4) 0.052(4) 0.063(4) 0.014(3) -0.010(3) 0.007(3)
    C36 0.084(5) 0.051(4) 0.054(4) 0.006(3) 0.001(3) 0.019(3)
    C37 0.064(4) 0.058(4) 0.076(5) -0.002(3) 0.009(3) 0.026(3)
    C38 0.054(3) 0.056(4) 0.058(4) 0.008(3) 0.002(3) 0.019(3)
    C39 0.054(3) 0.036(3) 0.045(3) 0.011(2) 0.010(3) 0.007(2)
    C40 0.056(3) 0.033(3) 0.039(3) 0.009(2) 0.006(2) 0.007(2)
    C41 0.062(4) 0.047(3) 0.052(4) 0.012(3) -0.002(3) 0.008(3)
    C42 0.052(3) 0.041(3) 0.051(3) 0.007(3) 0.006(3) 0.009(3)
    C43 0.055(3) 0.049(3) 0.036(3) 0.017(3) 0.005(2) 0.003(2)
    C44 0.062(4) 0.056(4) 0.055(4) 0.010(3) 0.000(3) 0.012(3)
    C45 0.082(5) 0.072(4) 0.059(4) 0.029(4) 0.001(4) 0.022(3)
    C46 0.069(4) 0.089(5) 0.046(4) 0.037(4) -0.007(3) 0.000(3)
    C47 0.059(4) 0.068(4) 0.059(4) 0.018(3) -0.004(3) -0.005(3)
    C48 0.055(4) 0.056(4) 0.051(4) 0.017(3) 0.003(3) 0.001(3)
    O4 0.064(3) 0.059(3) 0.072(3) -0.006(2) -0.014(2) 0.008(2)
    N7 0.051(3) 0.045(3) 0.046(3) 0.008(2) 0.002(2) 0.013(2)
    N8 0.044(3) 0.050(3) 0.042(3) 0.009(2) 0.004(2) 0.010(2)
    C49 0.044(3) 0.044(3) 0.043(3) 0.013(2) 0.002(2) 0.004(2)
    C50 0.055(3) 0.046(3) 0.046(3) 0.013(3) 0.001(3) 0.010(3)
    C51 0.069(4) 0.074(4) 0.040(3) 0.024(3) -0.004(3) 0.009(3)
    C52 0.076(4) 0.053(4) 0.069(4) 0.019(3) 0.000(3) 0.021(3)
    C53 0.088(5) 0.043(3) 0.063(4) 0.011(3) -0.011(3) 0.002(3)
    C54 0.075(4) 0.047(3) 0.043(3) 0.009(3) -0.006(3) 0.000(3)
    C55 0.047(3) 0.048(3) 0.035(3) 0.015(3) 0.002(2) 0.001(2)
    C56 0.045(3) 0.040(3) 0.045(3) 0.011(2) 0.005(2) 0.003(2)
    C57 0.053(3) 0.054(4) 0.043(3) 0.007(3) -0.001(3) 0.004(3)
    C58 0.046(3) 0.040(3) 0.041(3) 0.005(2) 0.002(2) 0.005(2)
    C59 0.041(3) 0.053(3) 0.039(3) 0.008(3) 0.002(2) 0.009(3)
    C60 0.055(3) 0.045(3) 0.059(4) 0.008(3) -0.005(3) 0.008(3)
    C61 0.067(4) 0.058(4) 0.057(4) 0.018(3) 0.001(3) 0.022(3)
    C62 0.065(4) 0.065(4) 0.060(4) 0.012(3) -0.009(3) 0.015(3)
    C63 0.091(5) 0.051(4) 0.071(5) 0.006(3) -0.032(4) 0.003(3)
    C64 0.072(4) 0.048(4) 0.067(4) 0.002(3) -0.021(3) 0.012(3)
_geom_special_details
;
Bond distances, angles <i>etc</i>. have been calculated using the rounded
fractional coordinates. All su's are estimated from the variances of the
(full) variance-covariance matrix. The cell e.s.d.'s are taken into account in
the estimation of distances, angles and torsion angles
;
loop_
    _geom_bond_atom_site_label_1
    _geom_bond_atom_site_label_2
    _geom_bond_site_symmetry_1
    _geom_bond_site_symmetry_2
    _geom_bond_distance
    _geom_bond_publ_flag
    O1 C9 . . 1.218(8) no
    O2 C25 . . 1.212(6) no
    O3 C41 . . 1.214(8) no
    O4 C57 . . 1.202(8) no
    N1 N2 . . 1.378(6) no
    N1 C7 . . 1.333(7) no
    N2 C10 . . 1.336(7) no
    N2 C11 . . 1.428(6) no
    N3 C23 . . 1.320(6) no
    N3 N4 . . 1.366(3) no
    N4 C26 . . 1.341(5) no
    N4 C27 . . 1.430(5) no
    N5 C39 . . 1.333(7) no
    N5 N6 . . 1.364(6) no
    N6 C42 . . 1.334(7) no
    N6 C43 . . 1.437(7) no
    N7 N8 . . 1.377(6) no
    N7 C55 . . 1.325(7) no
    N8 C59 . . 1.428(7) no
    N8 C58 . . 1.337(7) no
    C1 C7 . . 1.479(7) no
    C1 C6 . . 1.374(8) no
    C1 C2 . . 1.373(7) no
    C2 C3 . . 1.370(7) no
    C3 C4 . . 1.383(10) no
    C4 C5 . . 1.375(10) no
    C5 C6 . . 1.389(9) no
    C7 C8 . . 1.422(7) no
    C8 C10 . . 1.374(7) no
    C8 C9 . . 1.427(8) no
    C11 C12 . . 1.379(7) no
    C11 C16 . . 1.375(5) no
    C12 C13 . . 1.385(9) no
    C13 C14 . . 1.365(9) no
    C14 C15 . . 1.368(8) no
    C15 C16 . . 1.380(6) no
    C2 H2 . . 0.9300 no
    C3 H3 . . 0.9300 no
    C4 H4 . . 0.9300 no
    C5 H5 . . 0.9300 no
    C6 H6 . . 0.9300 no
    C9 H9 . . 0.9300 no
    C10 H10 . . 0.9300 no
    C12 H12 . . 0.9300 no
    C13 H13 . . 0.9300 no
    C14 H14 . . 0.9300 no
    C15 H15 . . 0.9300 no
    C16 H16 . . 0.9300 no
    C17 C18 . . 1.387(3) no
    C17 C22 . . 1.392(5) no
    C17 C23 . . 1.463(5) no
    C18 C19 . . 1.376(6) no
    C19 C20 . . 1.360(7) no
    C20 C21 . . 1.375(7) no
    C21 C22 . . 1.388(7) no
    C23 C24 . . 1.437(7) no
    C24 C25 . . 1.437(7) no
    C24 C26 . . 1.379(7) no
    C27 C28 . . 1.362(8) no
    C27 C32 . . 1.372(7) no
    C28 C29 . . 1.379(10) no
    C29 C30 . . 1.362(8) no
    C30 C31 . . 1.367(8) no
    C31 C32 . . 1.393(8) no
    C18 H18 . . 0.9300 no
    C19 H19 . . 0.9300 no
    C20 H20 . . 0.9300 no
    C21 H21 . . 0.9300 no
    C22 H22 . . 0.9300 no
    C25 H25 . . 0.9300 no
    C26 H26 . . 0.9300 no
    C28 H28 . . 0.9300 no
    C29 H29 . . 0.9300 no
    C30 H30 . . 0.9300 no
    C31 H31 . . 0.9300 no
    C32 H32 . . 0.9300 no
    C33 C39 . . 1.471(7) no
    C33 C38 . . 1.379(8) no
    C33 C34 . . 1.384(8) no
    C34 C35 . . 1.390(8) no
    C35 C36 . . 1.371(10) no
    C36 C37 . . 1.356(10) no
    C37 C38 . . 1.393(8) no
    C39 C40 . . 1.419(7) no
    C40 C41 . . 1.447(8) no
    C40 C42 . . 1.395(7) no
    C43 C48 . . 1.375(8) no
    C43 C44 . . 1.370(8) no
    C44 C45 . . 1.393(9) no
    C45 C46 . . 1.361(10) no
    C46 C47 . . 1.379(9) no
    C47 C48 . . 1.376(9) no
    C34 H34 . . 0.9300 no
    C35 H35 . . 0.9300 no
    C36 H36 . . 0.9300 no
    C37 H37 . . 0.9300 no
    C38 H38 . . 0.9300 no
    C41 H41 . . 0.9300 no
    C42 H42 . . 0.9300 no
    C44 H44 . . 0.9300 no
    C45 H45 . . 0.9300 no
    C46 H46 . . 0.9300 no
    C47 H47 . . 0.9300 no
    C48 H48 . . 0.9300 no
    C49 C50 . . 1.377(7) no
    C49 C54 . . 1.392(7) no
    C49 C55 . . 1.490(7) no
    C50 C51 . . 1.377(8) no
    C51 C52 . . 1.385(8) no
    C52 C53 . . 1.373(9) no
    C53 C54 . . 1.371(8) no
    C55 C56 . . 1.424(7) no
    C56 C57 . . 1.439(8) no
    C56 C58 . . 1.381(7) no
    C59 C60 . . 1.383(8) no
    C59 C64 . . 1.348(8) no
    C60 C61 . . 1.375(8) no
    C61 C62 . . 1.351(9) no
    C62 C63 . . 1.375(9) no
    C63 C64 . . 1.379(9) no
    C50 H50 . . 0.9300 no
    C51 H51 . . 0.9300 no
    C52 H52 . . 0.9300 no
    C53 H53 . . 0.9300 no
    C54 H54 . . 0.9300 no
    C57 H57 . . 0.9300 no
    C58 H58 . . 0.9300 no
    C60 H60 . . 0.9300 no
    C61 H61 . . 0.9300 no
    C62 H62 . . 0.9300 no
    C63 H63 . . 0.9300 no
    C64 H64 . . 0.9300 no
loop_
    _geom_angle_atom_site_label_1
    _geom_angle_atom_site_label_2
    _geom_angle_atom_site_label_3
    _geom_angle_site_symmetry_1
    _geom_angle_site_symmetry_2
    _geom_angle_site_symmetry_3
    _geom_angle
    _geom_angle_publ_flag
    N2 N1 C7 . . . 104.8(4) no
    N1 N2 C10 . . . 111.8(4) no
    N1 N2 C11 . . . 118.8(4) no
    C10 N2 C11 . . . 129.4(4) no
    N4 N3 C23 . . . 105.0(2) no
    N3 N4 C26 . . . 112.5(3) no
    N3 N4 C27 . . . 119.0(2) no
    C26 N4 C27 . . . 128.5(3) no
    N6 N5 C39 . . . 105.2(4) no
    N5 N6 C43 . . . 118.9(4) no
    N5 N6 C42 . . . 112.5(4) no
    C42 N6 C43 . . . 128.6(5) no
    N8 N7 C55 . . . 104.4(4) no
    N7 N8 C58 . . . 112.6(4) no
    C58 N8 C59 . . . 128.2(5) no
    N7 N8 C59 . . . 119.0(4) no
    C2 C1 C7 . . . 120.1(5) no
    C2 C1 C6 . . . 120.1(5) no
    C6 C1 C7 . . . 119.8(5) no
    C1 C2 C3 . . . 119.5(6) no
    C2 C3 C4 . . . 121.5(6) no
    C3 C4 C5 . . . 118.8(6) no
    C4 C5 C6 . . . 120.1(6) no
    C1 C6 C5 . . . 120.1(6) no
    N1 C7 C8 . . . 110.9(4) no
    N1 C7 C1 . . . 119.7(4) no
    C1 C7 C8 . . . 129.4(5) no
    C9 C8 C10 . . . 126.7(5) no
    C7 C8 C10 . . . 104.7(4) no
    C7 C8 C9 . . . 128.6(5) no
    O1 C9 C8 . . . 125.8(5) no
    N2 C10 C8 . . . 107.9(4) no
    N2 C11 C12 . . . 119.7(5) no
    C12 C11 C16 . . . 120.7(4) no
    N2 C11 C16 . . . 119.7(4) no
    C11 C12 C13 . . . 118.4(5) no
    C12 C13 C14 . . . 121.5(6) no
    C13 C14 C15 . . . 119.4(6) no
    C14 C15 C16 . . . 120.5(5) no
    C11 C16 C15 . . . 119.6(3) no
    C1 C2 H2 . . . 120.00 no
    C3 C2 H2 . . . 120.00 no
    C2 C3 H3 . . . 119.00 no
    C4 C3 H3 . . . 119.00 no
    C5 C4 H4 . . . 121.00 no
    C3 C4 H4 . . . 121.00 no
    C4 C5 H5 . . . 120.00 no
    C6 C5 H5 . . . 120.00 no
    C5 C6 H6 . . . 120.00 no
    C1 C6 H6 . . . 120.00 no
    O1 C9 H9 . . . 117.00 no
    C8 C9 H9 . . . 117.00 no
    N2 C10 H10 . . . 126.00 no
    C8 C10 H10 . . . 126.00 no
    C11 C12 H12 . . . 121.00 no
    C13 C12 H12 . . . 121.00 no
    C12 C13 H13 . . . 119.00 no
    C14 C13 H13 . . . 119.00 no
    C13 C14 H14 . . . 120.00 no
    C15 C14 H14 . . . 120.00 no
    C16 C15 H15 . . . 120.00 no
    C14 C15 H15 . . . 120.00 no
    C15 C16 H16 . . . 120.00 no
    C11 C16 H16 . . . 120.00 no
    C18 C17 C22 . . . 117.6(2) no
    C18 C17 C23 . . . 119.7(2) no
    C22 C17 C23 . . . 122.7(3) no
    C17 C18 C19 . . . 121.6(3) no
    C18 C19 C20 . . . 120.4(5) no
    C19 C20 C21 . . . 119.5(5) no
    C20 C21 C22 . . . 120.8(5) no
    C17 C22 C21 . . . 120.2(4) no
    C17 C23 C24 . . . 129.6(4) no
    N3 C23 C24 . . . 111.1(4) no
    N3 C23 C17 . . . 119.3(4) no
    C25 C24 C26 . . . 126.2(5) no
    C23 C24 C26 . . . 104.1(4) no
    C23 C24 C25 . . . 129.0(5) no
    O2 C25 C24 . . . 124.7(5) no
    N4 C26 C24 . . . 107.3(4) no
    N4 C27 C28 . . . 118.9(4) no
    C28 C27 C32 . . . 120.9(5) no
    N4 C27 C32 . . . 120.2(4) no
    C27 C28 C29 . . . 119.8(5) no
    C28 C29 C30 . . . 120.5(6) no
    C29 C30 C31 . . . 119.5(6) no
    C30 C31 C32 . . . 120.9(5) no
    C27 C32 C31 . . . 118.4(5) no
    C17 C18 H18 . . . 119.00 no
    C19 C18 H18 . . . 119.00 no
    C20 C19 H19 . . . 120.00 no
    C18 C19 H19 . . . 120.00 no
    C19 C20 H20 . . . 120.00 no
    C21 C20 H20 . . . 120.00 no
    C22 C21 H21 . . . 120.00 no
    C20 C21 H21 . . . 120.00 no
    C17 C22 H22 . . . 120.00 no
    C21 C22 H22 . . . 120.00 no
    O2 C25 H25 . . . 118.00 no
    C24 C25 H25 . . . 118.00 no
    N4 C26 H26 . . . 126.00 no
    C24 C26 H26 . . . 126.00 no
    C29 C28 H28 . . . 120.00 no
    C27 C28 H28 . . . 120.00 no
    C28 C29 H29 . . . 120.00 no
    C30 C29 H29 . . . 120.00 no
    C29 C30 H30 . . . 120.00 no
    C31 C30 H30 . . . 120.00 no
    C32 C31 H31 . . . 119.00 no
    C30 C31 H31 . . . 120.00 no
    C27 C32 H32 . . . 121.00 no
    C31 C32 H32 . . . 121.00 no
    C34 C33 C38 . . . 118.7(5) no
    C34 C33 C39 . . . 121.0(5) no
    C38 C33 C39 . . . 120.3(5) no
    C33 C34 C35 . . . 120.3(6) no
    C34 C35 C36 . . . 119.5(6) no
    C35 C36 C37 . . . 121.2(6) no
    C36 C37 C38 . . . 119.3(6) no
    C33 C38 C37 . . . 120.9(6) no
    N5 C39 C33 . . . 118.9(4) no
    N5 C39 C40 . . . 110.8(4) no
    C33 C39 C40 . . . 130.3(5) no
    C39 C40 C41 . . . 130.2(5) no
    C39 C40 C42 . . . 104.4(5) no
    C41 C40 C42 . . . 125.3(5) no
    O3 C41 C40 . . . 124.5(5) no
    N6 C42 C40 . . . 107.1(5) no
    N6 C43 C44 . . . 119.8(5) no
    C44 C43 C48 . . . 121.3(5) no
    N6 C43 C48 . . . 118.9(5) no
    C43 C44 C45 . . . 118.8(6) no
    C44 C45 C46 . . . 120.1(6) no
    C45 C46 C47 . . . 120.7(6) no
    C46 C47 C48 . . . 119.8(6) no
    C43 C48 C47 . . . 119.4(5) no
    C33 C34 H34 . . . 120.00 no
    C35 C34 H34 . . . 120.00 no
    C34 C35 H35 . . . 120.00 no
    C36 C35 H35 . . . 120.00 no
    C35 C36 H36 . . . 119.00 no
    C37 C36 H36 . . . 119.00 no
    C38 C37 H37 . . . 120.00 no
    C36 C37 H37 . . . 120.00 no
    C33 C38 H38 . . . 120.00 no
    C37 C38 H38 . . . 120.00 no
    C40 C41 H41 . . . 118.00 no
    O3 C41 H41 . . . 118.00 no
    C40 C42 H42 . . . 127.00 no
    N6 C42 H42 . . . 126.00 no
    C45 C44 H44 . . . 121.00 no
    C43 C44 H44 . . . 121.00 no
    C44 C45 H45 . . . 120.00 no
    C46 C45 H45 . . . 120.00 no
    C45 C46 H46 . . . 120.00 no
    C47 C46 H46 . . . 120.00 no
    C48 C47 H47 . . . 120.00 no
    C46 C47 H47 . . . 120.00 no
    C43 C48 H48 . . . 120.00 no
    C47 C48 H48 . . . 120.00 no
    C50 C49 C54 . . . 119.8(5) no
    C50 C49 C55 . . . 121.5(4) no
    C54 C49 C55 . . . 118.8(4) no
    C49 C50 C51 . . . 119.8(5) no
    C50 C51 C52 . . . 120.9(5) no
    C51 C52 C53 . . . 118.6(6) no
    C52 C53 C54 . . . 121.5(6) no
    C49 C54 C53 . . . 119.5(5) no
    N7 C55 C49 . . . 118.2(4) no
    N7 C55 C56 . . . 111.3(4) no
    C49 C55 C56 . . . 130.5(5) no
    C55 C56 C57 . . . 128.9(5) no
    C55 C56 C58 . . . 104.7(4) no
    C57 C56 C58 . . . 125.7(5) no
    O4 C57 C56 . . . 125.1(5) no
    N8 C58 C56 . . . 107.0(4) no
    N8 C59 C60 . . . 120.2(5) no
    N8 C59 C64 . . . 119.3(5) no
    C60 C59 C64 . . . 120.5(5) no
    C59 C60 C61 . . . 118.4(5) no
    C60 C61 C62 . . . 122.1(6) no
    C61 C62 C63 . . . 118.4(6) no
    C62 C63 C64 . . . 120.8(6) no
    C59 C64 C63 . . . 119.8(6) no
    C49 C50 H50 . . . 120.00 no
    C51 C50 H50 . . . 120.00 no
    C50 C51 H51 . . . 120.00 no
    C52 C51 H51 . . . 120.00 no
    C51 C52 H52 . . . 121.00 no
    C53 C52 H52 . . . 121.00 no
    C52 C53 H53 . . . 119.00 no
    C54 C53 H53 . . . 119.00 no
    C49 C54 H54 . . . 120.00 no
    C53 C54 H54 . . . 120.00 no
    O4 C57 H57 . . . 118.00 no
    C56 C57 H57 . . . 117.00 no
    N8 C58 H58 . . . 127.00 no
    C56 C58 H58 . . . 127.00 no
    C59 C60 H60 . . . 121.00 no
    C61 C60 H60 . . . 121.00 no
    C60 C61 H61 . . . 119.00 no
    C62 C61 H61 . . . 119.00 no
    C61 C62 H62 . . . 121.00 no
    C63 C62 H62 . . . 121.00 no
    C62 C63 H63 . . . 120.00 no
    C64 C63 H63 . . . 120.00 no
    C59 C64 H64 . . . 120.00 no
    C63 C64 H64 . . . 120.00 no
loop_
    _geom_torsion_atom_site_label_1
    _geom_torsion_atom_site_label_2
    _geom_torsion_atom_site_label_3
    _geom_torsion_atom_site_label_4
    _geom_torsion_site_symmetry_1
    _geom_torsion_site_symmetry_2
    _geom_torsion_site_symmetry_3
    _geom_torsion_site_symmetry_4
    _geom_torsion
    _geom_torsion_publ_flag
    C7 N1 N2 C10 . . . . 0.2(5) no
    C7 N1 N2 C11 . . . . 179.9(4) no
    N2 N1 C7 C1 . . . . -179.3(4) no
    N2 N1 C7 C8 . . . . -1.0(6) no
    N1 N2 C10 C8 . . . . 0.7(6) no
    C11 N2 C10 C8 . . . . -178.9(5) no
    N1 N2 C11 C12 . . . . -179.0(5) no
    N1 N2 C11 C16 . . . . -0.4(6) no
    C10 N2 C11 C12 . . . . 0.6(8) no
    C10 N2 C11 C16 . . . . 179.3(4) no
    N4 N3 C23 C24 . . . . -0.9(4) no
    N4 N3 C23 C17 . . . . 180.0(3) no
    C23 N3 N4 C26 . . . . 0.0(4) no
    C23 N3 N4 C27 . . . . -176.8(3) no
    C27 N4 C26 C24 . . . . 177.4(4) no
    C26 N4 C27 C28 . . . . -162.0(5) no
    N3 N4 C27 C28 . . . . 14.2(6) no
    N3 N4 C27 C32 . . . . -165.0(4) no
    N3 N4 C26 C24 . . . . 1.0(5) no
    C26 N4 C27 C32 . . . . 18.8(7) no
    C39 N5 N6 C42 . . . . -0.6(6) no
    N6 N5 C39 C40 . . . . 0.5(6) no
    N6 N5 C39 C33 . . . . -179.3(4) no
    C39 N5 N6 C43 . . . . 176.9(4) no
    N5 N6 C43 C48 . . . . 0.6(7) no
    N5 N6 C43 C44 . . . . -179.1(5) no
    C42 N6 C43 C48 . . . . 177.7(5) no
    C42 N6 C43 C44 . . . . -1.9(8) no
    C43 N6 C42 C40 . . . . -176.8(5) no
    N5 N6 C42 C40 . . . . 0.5(6) no
    C55 N7 N8 C58 . . . . 0.7(6) no
    C55 N7 N8 C59 . . . . -175.6(5) no
    N8 N7 C55 C56 . . . . -1.1(6) no
    N8 N7 C55 C49 . . . . -179.3(4) no
    C58 N8 C59 C60 . . . . 21.8(8) no
    N7 N8 C59 C60 . . . . -162.6(5) no
    N7 N8 C59 C64 . . . . 19.0(8) no
    N7 N8 C58 C56 . . . . 0.1(6) no
    C58 N8 C59 C64 . . . . -156.6(6) no
    C59 N8 C58 C56 . . . . 175.9(5) no
    C6 C1 C7 C8 . . . . 43.6(8) no
    C7 C1 C2 C3 . . . . 179.0(5) no
    C2 C1 C7 C8 . . . . -136.3(6) no
    C6 C1 C7 N1 . . . . -138.5(6) no
    C6 C1 C2 C3 . . . . -0.9(8) no
    C2 C1 C6 C5 . . . . 0.1(9) no
    C2 C1 C7 N1 . . . . 41.7(7) no
    C7 C1 C6 C5 . . . . -179.8(5) no
    C1 C2 C3 C4 . . . . 0.7(8) no
    C2 C3 C4 C5 . . . . 0.4(9) no
    C3 C4 C5 C6 . . . . -1.2(10) no
    C4 C5 C6 C1 . . . . 1.0(10) no
    C1 C7 C8 C10 . . . . 179.5(5) no
    N1 C7 C8 C9 . . . . -176.1(5) no
    C1 C7 C8 C9 . . . . 2.1(9) no
    N1 C7 C8 C10 . . . . 1.4(6) no
    C10 C8 C9 O1 . . . . 4.9(10) no
    C9 C8 C10 N2 . . . . 176.3(5) no
    C7 C8 C9 O1 . . . . -178.2(6) no
    C7 C8 C10 N2 . . . . -1.2(6) no
    N2 C11 C12 C13 . . . . 179.3(5) no
    C12 C11 C16 C15 . . . . -0.7(6) no
    N2 C11 C16 C15 . . . . -179.3(4) no
    C16 C11 C12 C13 . . . . 0.7(8) no
    C11 C12 C13 C14 . . . . 0.4(9) no
    C12 C13 C14 C15 . . . . -1.5(10) no
    C13 C14 C15 C16 . . . . 1.5(8) no
    C14 C15 C16 C11 . . . . -0.4(7) no
    C23 C17 C18 C19 . . . . 178.6(4) no
    C18 C17 C22 C21 . . . . -1.5(6) no
    C22 C17 C18 C19 . . . . 1.1(5) no
    C22 C17 C23 N3 . . . . 145.3(4) no
    C22 C17 C23 C24 . . . . -33.7(7) no
    C18 C17 C23 C24 . . . . 149.0(4) no
    C23 C17 C22 C21 . . . . -178.9(5) no
    C18 C17 C23 N3 . . . . -32.1(5) no
    C17 C18 C19 C20 . . . . -0.2(7) no
    C18 C19 C20 C21 . . . . -0.3(8) no
    C19 C20 C21 C22 . . . . -0.2(9) no
    C20 C21 C22 C17 . . . . 1.1(8) no
    N3 C23 C24 C25 . . . . 171.9(5) no
    C17 C23 C24 C25 . . . . -9.1(9) no
    C17 C23 C24 C26 . . . . -179.5(5) no
    N3 C23 C24 C26 . . . . 1.5(6) no
    C26 C24 C25 O2 . . . . -12.8(8) no
    C23 C24 C26 N4 . . . . -1.4(5) no
    C23 C24 C25 O2 . . . . 178.7(5) no
    C25 C24 C26 N4 . . . . -172.2(5) no
    C28 C27 C32 C31 . . . . 2.2(8) no
    N4 C27 C28 C29 . . . . 179.1(5) no
    N4 C27 C32 C31 . . . . -178.6(4) no
    C32 C27 C28 C29 . . . . -1.7(9) no
    C27 C28 C29 C30 . . . . 1.2(10) no
    C28 C29 C30 C31 . . . . -1.2(10) no
    C29 C30 C31 C32 . . . . 1.8(9) no
    C30 C31 C32 C27 . . . . -2.3(8) no
    C38 C33 C34 C35 . . . . 1.7(8) no
    C34 C33 C38 C37 . . . . 0.2(8) no
    C39 C33 C38 C37 . . . . -179.0(5) no
    C39 C33 C34 C35 . . . . -179.2(5) no
    C38 C33 C39 C40 . . . . -152.4(5) no
    C38 C33 C39 N5 . . . . 27.4(7) no
    C34 C33 C39 N5 . . . . -151.8(5) no
    C34 C33 C39 C40 . . . . 28.5(8) no
    C33 C34 C35 C36 . . . . -1.4(9) no
    C34 C35 C36 C37 . . . . -0.7(10) no
    C35 C36 C37 C38 . . . . 2.6(10) no
    C36 C37 C38 C33 . . . . -2.3(9) no
    N5 C39 C40 C41 . . . . -175.4(5) no
    C33 C39 C40 C42 . . . . 179.5(5) no
    N5 C39 C40 C42 . . . . -0.2(6) no
    C33 C39 C40 C41 . . . . 4.3(9) no
    C39 C40 C41 O3 . . . . -174.8(6) no
    C41 C40 C42 N6 . . . . 175.3(5) no
    C42 C40 C41 O3 . . . . 10.9(9) no
    C39 C40 C42 N6 . . . . -0.2(6) no
    C44 C43 C48 C47 . . . . -0.1(9) no
    N6 C43 C48 C47 . . . . -179.7(5) no
    N6 C43 C44 C45 . . . . 179.2(5) no
    C48 C43 C44 C45 . . . . -0.4(9) no
    C43 C44 C45 C46 . . . . 0.7(9) no
    C44 C45 C46 C47 . . . . -0.5(10) no
    C45 C46 C47 C48 . . . . 0.0(10) no
    C46 C47 C48 C43 . . . . 0.3(9) no
    C54 C49 C50 C51 . . . . 1.7(8) no
    C55 C49 C50 C51 . . . . -177.9(5) no
    C50 C49 C54 C53 . . . . -1.5(9) no
    C55 C49 C54 C53 . . . . 178.1(6) no
    C50 C49 C55 N7 . . . . 143.5(5) no
    C50 C49 C55 C56 . . . . -34.3(8) no
    C54 C49 C55 N7 . . . . -36.1(7) no
    C54 C49 C55 C56 . . . . 146.2(6) no
    C49 C50 C51 C52 . . . . -1.1(9) no
    C50 C51 C52 C53 . . . . 0.2(10) no
    C51 C52 C53 C54 . . . . 0.1(10) no
    C52 C53 C54 C49 . . . . 0.6(10) no
    N7 C55 C56 C57 . . . . 172.2(5) no
    N7 C55 C56 C58 . . . . 1.2(6) no
    C49 C55 C56 C57 . . . . -10.0(9) no
    C49 C55 C56 C58 . . . . 179.1(5) no
    C55 C56 C57 O4 . . . . -177.9(6) no
    C58 C56 C57 O4 . . . . -8.7(9) no
    C55 C56 C58 N8 . . . . -0.7(6) no
    C57 C56 C58 N8 . . . . -172.1(5) no
    N8 C59 C60 C61 . . . . -177.6(5) no
    C64 C59 C60 C61 . . . . 0.8(9) no
    N8 C59 C64 C63 . . . . 178.1(6) no
    C60 C59 C64 C63 . . . . -0.3(9) no
    C59 C60 C61 C62 . . . . -1.2(9) no
    C60 C61 C62 C63 . . . . 1.1(10) no
    C61 C62 C63 C64 . . . . -0.6(10) no
    C62 C63 C64 C59 . . . . 0.2(10) no
loop_
    _geom_hbond_atom_site_label_D
    _geom_hbond_atom_site_label_H
    _geom_hbond_atom_site_label_A
    _geom_hbond_site_symmetry_A
    _geom_hbond_distance_DH
    _geom_hbond_distance_HA
    _geom_hbond_distance_DA
    _geom_hbond_angle_DHA
    _geom_hbond_publ_flag
    C10 H10 O2 2_666 0.93 2.38 3.299(5) 168 yes
    C12 H12 O2 2_666 0.93 2.45 3.373(6) 175 yes
    C26 H26 O1 2_666 0.93 2.38 3.298(6) 169 yes
    C32 H32 O1 2_666 0.93 2.55 3.423(7) 156 yes
    C42 H42 O3 2_665 0.93 2.36 3.287(7) 173 yes
    C44 H44 O3 2_665 0.93 2.57 3.495(8) 175 yes
    C58 H58 O4 2_565 0.93 2.44 3.353(6) 165 yes
    C60 H60 O4 2_565 0.93 2.49 3.330(8) 150 yes
    C2 H2 Cg5 1_655 0.93 2.86 3.689(7) 149 yes
