# Supplementary material for: 1,3-Diphenyl-1H-pyrazole-4-carbaldehyde
Source: Acta Crystallogr Sect E Struct Rep Online. 2010 Nov 13;66(Pt 12):o3170. doi: 10.1107/S1600536810045630 (PMC3011511; doi:10.1107/S1600536810045630)
Supplement: Supplementary file 2 [file e-66-o3170-Isup2.hkl]

#
# h,k,l, Fc-squared, Fo-squared, sigma(Fo-squared) and status flag
#
data_I
_shelx_title ' AQ72 in P-1'
_shelx_refln_list_code          4
_shelx_F_calc_maximum      242.93
_exptl_crystal_F_000      1040.00
_reflns_d_resolution_high  0.8377
 
loop_
 _symmetry_equiv_pos_as_xyz
 'x, y, z'
 '-x, -y, -z'
 
_cell_length_a    10.1367
_cell_length_b    15.5952
_cell_length_c    16.7550
_cell_angle_alpha  95.932
_cell_angle_beta   90.135
_cell_angle_gamma 107.991
 
_shelx_F_squared_multiplier     1.000
 
loop_
 _refln_index_h
 _refln_index_k
 _refln_index_l
 _refln_F_squared_calc
 _refln_F_squared_meas
 _refln_F_squared_sigma
 _refln_observed_status
   1   0   0      125.88       56.53     23.69 o
   2   0   0      809.84      744.91     34.04 o
   3   0   0      521.82      456.27     22.19 o
   4   0   0      925.19      829.99     40.32 o
   5   0   0     1015.56     1134.40     55.56 o
   6   0   0      494.79      503.23     34.90 o
   7   0   0      161.79      164.55     18.59 o
   8   0   0       33.62       26.64      9.52 o
   9   0   0      145.46      169.44     20.02 o
  10   0   0       50.67       46.40     15.15 o
  11   0   0       30.13       31.20     17.83 o
 -11   1   0       29.79       53.13     16.32 o
 -10   1   0       10.15       12.88     13.79 o
  -9   1   0        3.66      -10.53     11.01 o
  -8   1   0      208.77      197.83     37.93 o
  -7   1   0       89.12       98.41     15.44 o
  -6   1   0      109.90      107.81     14.58 o
  -5   1   0      511.13      480.82     27.08 o
  -4   1   0      802.20      788.87     45.74 o
  -3   1   0      833.05      694.88     37.78 o
  -2   1   0        6.38        6.98      4.72 o
   2   1   0    22293.08    19753.45    709.56 o
   3   1   0      838.86      763.44     27.79 o
   4   1   0      999.00      960.35     35.74 o
   5   1   0       98.84      100.34      8.43 o
   6   1   0        0.48        3.46      5.93 o
   7   1   0      160.80      155.43     17.76 o
   8   1   0       46.28       65.55     10.53 o
   9   1   0       58.80       62.23     17.04 o
  10   1   0        7.14      -11.00     12.23 o
  11   1   0       15.08        1.00     15.45 o
 -11   2   0        0.18       14.10     18.06 o
 -10   2   0        7.94       -4.84     12.08 o
  -9   2   0        0.60      -13.75     10.29 o
  -8   2   0       86.95       88.97     19.18 o
  -7   2   0      194.41      182.56     20.35 o
  -6   2   0       50.95       43.42     13.08 o
  -5   2   0     3941.02     3794.69    186.18 o
  -4   2   0      925.65      843.80     53.91 o
  -3   2   0     8514.42     7396.14    414.13 o
  -2   2   0      371.90      320.67     29.94 o
  -1   2   0      604.08      447.78     18.09 o
   0   2   0    13115.40    13036.38    476.41 o
   1   2   0       71.99       74.07      4.39 o
   2   2   0     4718.46     4477.91    136.12 o
   3   2   0      231.15      214.63     10.31 o
   4   2   0        0.31       -5.82      4.19 o
   5   2   0       25.81       19.80      5.92 o
   6   2   0      955.81      886.34     35.02 o
   7   2   0       14.52       11.75     10.80 o
   8   2   0      564.04      585.29     36.16 o
   9   2   0        8.90      -16.13     11.28 o
  10   2   0       80.12       98.24     21.67 o
  11   2   0        8.52       47.57     20.08 o
 -11   3   0      134.42      160.77     35.40 o
 -10   3   0      146.75      180.55     27.35 o
  -9   3   0        7.06        8.36     12.76 o
  -8   3   0       16.11       35.74     17.68 o
  -7   3   0      137.45      172.66     28.27 o
  -6   3   0       45.89       37.51     14.62 o
  -5   3   0       84.10       69.24     17.36 o
  -4   3   0     1364.02     1201.30     74.53 o
  -3   3   0     5501.67     4789.31    336.64 o
  -2   3   0    16432.04    14596.24    704.69 o
  -1   3   0       43.87       49.58      5.69 o
   0   3   0    39449.04    42135.02   1537.79 o
   1   3   0      202.87      162.43      8.12 o
   2   3   0     3251.16     3397.53    104.37 o
   3   3   0      195.54      191.79     10.63 o
   4   3   0     3718.86     3560.03    123.91 o
   5   3   0      238.18      222.13     14.92 o
   6   3   0      662.68      710.96     36.71 o
   7   3   0       32.09       32.65      5.71 o
   8   3   0       45.92       42.41     12.67 o
   9   3   0       41.72       70.61     25.06 o
  10   3   0      110.98      120.81     40.64 o
 -12   4   0       41.24      130.28     32.41 o
 -11   4   0       60.18      106.32     31.97 o
 -10   4   0      173.87      204.99     29.65 o
  -9   4   0        7.85       12.28     16.72 o
  -8   4   0      286.76      319.82     49.98 o
  -7   4   0      449.21      496.47     52.25 o
  -6   4   0        3.25        8.78     14.82 o
  -5   4   0       46.64       44.65     13.07 o
  -4   4   0     1534.77     1236.80     76.53 o
  -3   4   0       82.54       73.63     11.95 o
  -2   4   0     4552.94     4553.72    181.81 o
  -1   4   0        0.22       43.54      9.80 o
   0   4   0      400.47      363.11     17.65 o
   1   4   0        4.32       33.27      5.18 o
   2   4   0     3515.43     3583.67    110.79 o
   3   4   0      192.50      278.04     15.16 o
   4   4   0     2302.38     2204.89     69.42 o
   5   4   0      194.59      217.75     21.45 o
   6   4   0      109.33      139.49     20.05 o
   7   4   0        5.93        4.82      9.76 o
   8   4   0      421.33      369.25     36.37 o
   9   4   0        0.42       -7.86     13.93 o
  10   4   0       15.63        6.30     18.18 o
 -12   5   0       14.12       16.09     24.42 o
 -11   5   0       69.25      144.23     27.47 o
 -10   5   0       25.19       50.05     41.45 o
  -9   5   0       54.23       80.14     29.92 o
  -8   5   0        0.43       -3.09     25.25 o
  -7   5   0        8.03       23.61     17.57 o
  -6   5   0      117.67      105.94     34.05 o
  -5   5   0       82.23       88.43     29.52 o
  -4   5   0      561.04      576.05     40.31 o
  -3   5   0        0.23        4.52      6.96 o
  -2   5   0     3895.63     3846.19    143.07 o
  -1   5   0      187.00      127.90      9.60 o
   0   5   0     3335.32     3089.89    116.19 o
   1   5   0       28.47      106.53     11.62 o
   2   5   0     1826.34     1613.19     55.02 o
   3   5   0       16.87       21.24      5.02 o
   4   5   0      542.40      569.41     23.76 o
   5   5   0        2.77        5.91      5.59 o
   6   5   0       79.07      118.87     12.56 o
   7   5   0        9.64        2.80     12.68 o
   8   5   0       81.96       70.46     12.39 o
   9   5   0        1.94       19.28     17.42 o
  10   5   0       27.90       37.63     19.80 o
 -12   6   0       64.46      127.73     34.93 o
 -11   6   0      369.01      512.71     82.11 o
 -10   6   0      327.91      356.76     88.15 o
  -9   6   0       26.19       54.63     22.52 o
  -8   6   0       39.95       53.26     28.00 o
  -7   6   0        6.69        9.99     15.13 o
  -6   6   0      511.57      557.28     47.75 o
  -5   6   0      980.02     1084.56     60.51 o
  -4   6   0        1.96        0.45      7.38 o
  -3   6   0      641.99      599.63     29.15 o
  -2   6   0     2796.40     3028.18    114.04 o
  -1   6   0      350.99      327.30     18.25 o
   0   6   0      199.46      202.65     13.28 o
   1   6   0      122.00      158.48     10.56 o
   2   6   0      733.13      707.80     31.28 o
   3   6   0      194.42      207.28     15.42 o
   4   6   0        1.23       -4.31      5.54 o
   5   6   0        7.45       16.30      7.40 o
   6   6   0     1018.75     1039.98     57.63 o
   7   6   0       14.32        7.30     14.84 o
   8   6   0      129.24      128.48     18.55 o
   9   6   0       11.15       15.02     17.77 o
 -12   7   0        0.23       -6.53     25.22 o
 -11   7   0        3.63      -14.69     20.77 o
 -10   7   0       12.76       -6.64     20.59 o
  -9   7   0       19.12       41.73     29.65 o
  -8   7   0      587.48      590.91     55.84 o
  -7   7   0       10.90       22.16      9.80 o
  -6   7   0       78.29       73.53     12.74 o
  -5   7   0       55.18       59.90     14.74 o
  -4   7   0     2210.85     2511.85    107.83 o
  -3   7   0      974.48      921.32     42.14 o
  -2   7   0      673.72      913.41     38.50 o
  -1   7   0      131.84      117.49     10.85 o
   0   7   0      594.40      610.38     34.36 o
   1   7   0       57.13       24.84      7.37 o
   2   7   0     1254.04     1222.67     58.51 o
   3   7   0        5.95       11.73      6.00 o
   4   7   0      167.05      183.06     18.92 o
   5   7   0      143.89      161.21     16.98 o
   6   7   0      624.74      558.59     42.94 o
   7   7   0       23.10       14.46     16.37 o
   8   7   0      146.83      157.72     28.01 o
   9   7   0        4.76        4.09     10.32 o
 -11   8   0      170.10      292.73     81.27 o
 -10   8   0        4.07       10.98     28.00 o
  -9   8   0      170.60      250.76     33.40 o
  -8   8   0        6.62       -2.65     12.76 o
  -7   8   0        2.96       12.89      9.93 o
  -6   8   0      323.88      419.03     51.11 o
  -5   8   0      261.95      235.94     22.87 o
  -4   8   0     1213.55     1330.52     75.69 o
  -3   8   0       26.36       14.64      7.09 o
  -2   8   0      450.31      509.89     28.85 o
  -1   8   0        6.78       13.17      7.47 o
   0   8   0        3.10       -8.58      5.72 o
   1   8   0        0.25      134.85     17.16 o
   2   8   0      267.15      382.94     43.38 o
   3   8   0      227.79      264.24     20.21 o
   4   8   0      161.54      132.64     20.45 o
   5   8   0       93.79       91.93     14.21 o
   6   8   0       82.71       50.21     14.25 o
   7   8   0        0.05       27.85     18.58 o
   8   8   0        5.25      -15.02     15.88 o
 -11   9   0      106.48      105.57     26.38 o
 -10   9   0       27.77       19.05     18.33 o
  -9   9   0      126.31      110.78     25.20 o
  -8   9   0       89.04      157.83     21.23 o
  -7   9   0      485.10      535.56     58.92 o
  -6   9   0      279.33      270.92     26.01 o
  -5   9   0      540.08      610.17     32.18 o
  -4   9   0      311.07      352.90     23.38 o
  -3   9   0        9.29       17.81      8.06 o
  -2   9   0      816.01     1071.40     54.34 o
  -1   9   0      489.96      419.93     41.17 o
   0   9   0     3685.33     3686.35    166.10 o
   1   9   0      423.43      491.44     31.99 o
   2   9   0      328.11      289.33     22.39 o
   3   9   0        9.81       21.64      8.47 o
   4   9   0       36.12       30.40     15.00 o
   5   9   0      183.66      182.46     20.68 o
   6   9   0       31.91       36.52     35.41 o
   7   9   0        5.07       16.02     20.82 o
   8   9   0        6.07        7.92     18.86 o
 -11  10   0        2.28        4.74     19.07 o
 -10  10   0        7.08       -7.60     18.02 o
  -9  10   0      115.88      144.60     29.71 o
  -8  10   0       72.30       64.10     22.03 o
  -7  10   0       78.34      104.80     21.40 o
  -6  10   0      178.53      218.95     27.19 o
  -5  10   0      145.70      167.80     26.99 o
  -4  10   0       50.31       31.18     10.03 o
  -3  10   0       77.41       68.90     17.38 o
  -2  10   0      700.48      651.85     40.46 o
  -1  10   0      344.90      361.85     26.92 o
   0  10   0       88.67       91.04     13.19 o
   1  10   0      270.70      226.09     19.96 o
   2  10   0     1371.58     1070.66     56.33 o
   3  10   0       73.25      186.08     21.09 o
   4  10   0      422.01      381.22     36.23 o
   5  10   0       38.75       44.66     17.53 o
   6  10   0      177.79      158.00     34.68 o
   7  10   0      145.28      158.92     34.38 o
 -11  11   0        2.93       -6.59     20.86 o
 -10  11   0       62.35       82.33     52.16 o
  -9  11   0        2.16       44.56     21.87 o
  -8  11   0       42.14       55.52     22.30 o
  -7  11   0        3.23      -20.03     13.36 o
  -6  11   0        0.16       -0.61     12.91 o
  -5  11   0       72.99       60.02     12.78 o
  -4  11   0      146.24      152.87     18.10 o
  -3  11   0      129.41      121.90     16.17 o
  -2  11   0        0.57       43.09     11.59 o
  -1  11   0        1.44       43.08     11.68 o
   0  11   0       77.08       60.85     13.42 o
   1  11   0      294.76      333.11     26.97 o
   2  11   0       33.03       78.52     13.35 o
   3  11   0      601.92      522.50     35.38 o
   4  11   0       30.11       33.54     14.59 o
   5  11   0        4.68       23.32     17.25 o
   6  11   0       11.77       39.41     25.72 o
   7  11   0       19.16        8.05     22.68 o
 -11  12   0        1.25       17.02     33.49 o
 -10  12   0      132.00      172.66     35.40 o
  -9  12   0        2.47       11.03     18.98 o
  -8  12   0        9.44       17.00     19.14 o
  -7  12   0      299.50      220.96     37.44 o
  -6  12   0       97.19       92.29     22.53 o
  -5  12   0      361.25      337.92     30.09 o
  -4  12   0       85.35      101.31     16.43 o
  -3  12   0       10.14       14.75     12.47 o
  -2  12   0       32.18      267.83     27.44 o
  -1  12   0      202.15      251.85     24.11 o
   0  12   0     1754.09     1735.89     85.44 o
   1  12   0      147.00      248.14     23.71 o
   2  12   0       79.06       68.06     14.25 o
   3  12   0       69.11       69.29     19.63 o
   4  12   0       53.47       81.33     33.92 o
   5  12   0        5.59      -30.06     20.04 o
   6  12   0       58.63       61.52     45.57 o
 -10  13   0        1.94       37.88     33.49 o
  -9  13   0        6.56       29.67     22.80 o
  -8  13   0       18.50        8.61     20.53 o
  -7  13   0      178.49      187.72     35.62 o
  -6  13   0        4.58       12.13     14.83 o
  -5  13   0       96.44       88.39     18.35 o
  -4  13   0        0.09        5.52     11.26 o
  -3  13   0      965.97      987.32     68.55 o
  -2  13   0      320.93      272.69     26.71 o
  -1  13   0      532.84      486.71     35.83 o
   0  13   0        1.38        5.73     10.61 o
   1  13   0       42.17       57.04     14.71 o
   2  13   0     1706.05     1483.46     78.71 o
   3  13   0       48.11       90.23     15.67 o
   4  13   0       40.28       30.91     21.22 o
   5  13   0        9.50       -1.48     23.43 o
 -10  14   0        0.88      -40.63     29.10 o
  -9  14   0        9.41       -2.20     33.49 o
  -8  14   0       42.01       39.21     25.26 o
  -7  14   0        4.34      -18.99     16.74 o
  -6  14   0       13.23       25.96     17.12 o
  -5  14   0      150.75      163.23     38.66 o
  -4  14   0        0.00       24.28     15.59 o
  -3  14   0      315.65      324.66     37.36 o
  -2  14   0       28.52       30.48     16.97 o
  -1  14   0       52.46       44.83     27.48 o
   0  14   0       14.23       14.51     17.90 o
   1  14   0       91.72      182.52     25.11 o
   2  14   0       30.22       63.94     16.11 o
   3  14   0       45.58       33.68     18.03 o
   4  14   0        2.95       15.83     24.45 o
  -9  15   0        3.64       31.29     35.69 o
  -8  15   0        1.53       47.21     40.63 o
  -7  15   0        2.98        3.73     24.98 o
  -6  15   0       80.45       97.72     30.82 o
  -5  15   0      110.05      102.02     26.04 o
  -4  15   0      286.83      286.98     37.18 o
  -3  15   0        0.24       -4.41     14.01 o
  -2  15   0      145.82      461.67     47.60 o
  -1  15   0      681.37      495.90     49.67 o
   0  15   0       73.24      107.39     25.03 o
   1  15   0        7.15        4.64     15.92 o
   2  15   0        8.24       -7.18     28.07 o
   3  15   0        0.04       31.45     29.67 o
  -9  16   0       43.02       29.10     40.08 o
  -8  16   0      179.71      306.95     73.03 o
  -7  16   0        0.55       59.84     37.88 o
  -6  16   0       83.33       58.36     26.07 o
  -5  16   0       23.32       11.13     15.92 o
  -4  16   0       45.26       14.06     16.96 o
  -3  16   0      206.91      159.27     28.71 o
  -2  16   0        4.73       32.21     18.38 o
  -1  16   0       11.39       41.41     19.24 o
   0  16   0       30.76       43.73     20.83 o
   1  16   0       59.38       63.10     22.39 o
   2  16   0       11.72       -2.08     43.10 o
  -8  17   0       32.67       52.16     42.82 o
  -7  17   0       58.87       81.81     48.32 o
  -6  17   0       46.36       18.12     39.53 o
  -5  17   0        1.22       25.25     37.33 o
  -4  17   0       31.34       46.65     22.38 o
  -3  17   0        0.31        8.10     18.22 o
  -2  17   0        7.03       -0.80     17.28 o
  -1  17   0        2.11       18.97     25.03 o
   0  17   0        4.86       18.14     20.53 o
   1  17   0       17.14        8.97     22.43 o
  -6  18   0       33.61       76.86     49.41 o
  -5  18   0       31.23       59.84     42.82 o
  -4  18   0       74.43      115.17     45.85 o
  -3  18   0        8.48        5.82     27.04 o
  -2  18   0       15.80       17.03     30.55 o
  -1  18   0        0.01       31.02     25.43 o
   1 -18   1       33.27       46.23     34.45 o
   2 -18   1       47.66       86.69     66.71 o
   3 -18   1       20.82       30.46     37.06 o
   4 -18   1        0.00      -14.38     23.32 o
   5 -18   1        9.45       -7.14     33.49 o
   6 -18   1       30.74       43.37     42.82 o
  -1 -17   1       10.19       18.84     21.04 o
   0 -17   1        6.25      -14.71     17.47 o
   1 -17   1       17.54       46.11     22.25 o
   2 -17   1       38.11       16.71     29.56 o
   3 -17   1        0.06       40.63     19.79 o
   4 -17   1       45.88       38.55     21.99 o
   5 -17   1        8.22       34.42     27.90 o
   6 -17   1       47.57       15.92     37.88 o
   7 -17   1        1.31       -8.78     35.14 o
   8 -17   1        0.57        2.75     40.08 o
  -2 -16   1        1.30       18.10     18.93 o
  -1 -16   1       23.25       44.41     21.49 o
   0 -16   1       16.04       36.36     35.56 o
   1 -16   1       35.94       26.48     23.65 o
   2 -16   1       18.96       40.59     19.74 o
   3 -16   1       45.99       61.71     23.73 o
   4 -16   1        3.53        3.68     16.33 o
   5 -16   1        0.22       -4.07     14.74 o
   6 -16   1      175.98      212.17     41.15 o
   7 -16   1       17.26       26.90     35.14 o
   8 -16   1      157.67      224.03     63.69 o
   9 -16   1       80.69      125.73     50.51 o
  -3 -15   1       19.93       37.39     30.06 o
  -2 -15   1        3.08       -3.12     16.04 o
  -1 -15   1       38.66       52.49     19.76 o
   0 -15   1        9.02       10.56     16.92 o
   1 -15   1      138.59      139.22     26.12 o
   2 -15   1       71.45      151.42     27.30 o
   3 -15   1       43.73       53.24     29.63 o
   4 -15   1        0.11        1.93     14.55 o
   5 -15   1      141.22      167.69     35.41 o
   6 -15   1       41.13       42.50     32.12 o
   7 -15   1       11.24       40.55     22.41 o
   8 -15   1       26.78      -14.82     32.94 o
   9 -15   1        1.14      -28.00     31.29 o
  -4 -14   1       63.96       41.18     40.63 o
  -3 -14   1       78.75       82.17     20.30 o
  -2 -14   1       22.67       22.47     14.91 o
  -1 -14   1        0.10       19.84     13.67 o
   0 -14   1      206.62      254.64     33.37 o
   1 -14   1       45.15      158.66     23.96 o
   2 -14   1        1.46       28.74     17.01 o
   3 -14   1      170.76      183.51     32.25 o
   4 -14   1       17.28       32.11     15.48 o
   5 -14   1      112.02       90.29     31.63 o
   6 -14   1       11.64       21.73     15.90 o
   7 -14   1       37.75        9.18     19.37 o
   8 -14   1       13.99       42.11     23.85 o
   9 -14   1      125.55       42.28     37.89 o
  10 -14   1        3.38        9.33     31.29 o
  -5 -13   1        2.14       12.45     23.74 o
  -4 -13   1        4.08       -5.85     17.56 o
  -3 -13   1       69.64       65.96     15.45 o
  -2 -13   1      478.44      428.54     41.10 o
  -1 -13   1      309.43      303.16     34.00 o
   0 -13   1      126.86      185.64     20.93 o
   1 -13   1      537.29      521.40     40.76 o
   2 -13   1      298.99      395.10     31.79 o
   3 -13   1      175.49      165.04     23.76 o
   4 -13   1       54.67       34.21     14.19 o
   5 -13   1       12.31        1.43     11.91 o
   6 -13   1        1.22       18.56     14.32 o
   7 -13   1      415.15      403.74     52.63 o
   8 -13   1       31.00       41.04     22.51 o
   9 -13   1       30.57       62.78     25.93 o
  10 -13   1       23.46       94.98     38.43 o
  -6 -12   1       19.46       38.10     25.46 o
  -5 -12   1       18.08        1.87     21.18 o
  -4 -12   1       28.22       46.55     16.05 o
  -3 -12   1       41.43       52.13     13.85 o
  -2 -12   1      180.19      168.80     19.62 o
  -1 -12   1        3.89      131.63     17.42 o
   0 -12   1       15.20       64.39     16.29 o
   1 -12   1      297.01      535.88     37.72 o
   2 -12   1      316.78      368.63     28.84 o
   3 -12   1      338.74      379.54     33.07 o
   4 -12   1      157.97      176.11     22.72 o
   5 -12   1       47.60       19.58     11.52 o
   6 -12   1      164.92      183.15     41.23 o
   7 -12   1      248.10      232.55     37.86 o
   8 -12   1       96.87      143.31     31.27 o
   9 -12   1       15.06       32.55     21.57 o
  10 -12   1       19.85       61.06     30.74 o
  11 -12   1        3.08      -33.49     25.80 o
  -7 -11   1        0.07      -21.31     19.69 o
  -6 -11   1        1.39      -11.18     20.44 o
  -5 -11   1       32.46       56.94     19.92 o
  -4 -11   1      370.31      386.49     41.14 o
  -3 -11   1      126.24      164.22     18.14 o
  -2 -11   1      454.16      545.18     36.86 o
  -1 -11   1     1118.96      934.85     53.10 o
   0 -11   1      455.64      584.15     39.52 o
   1 -11   1      755.74      733.40     45.12 o
   2 -11   1       16.49        1.87      9.01 o
   3 -11   1      295.89      249.02     22.40 o
   4 -11   1       99.45      106.88     18.30 o
   5 -11   1        3.88       -2.75      9.61 o
   6 -11   1        7.39        4.19     13.55 o
   7 -11   1        0.01      -12.91     13.29 o
   8 -11   1        9.94      -11.96     14.74 o
   9 -11   1       98.69      119.14     28.10 o
  10 -11   1       63.24       81.53     31.30 o
  11 -11   1        0.37       -4.56     20.77 o
  -7 -10   1      110.81      104.56     28.92 o
  -6 -10   1       18.72        6.54     18.21 o
  -5 -10   1       79.33       90.78     17.21 o
  -4 -10   1      193.00      217.13     24.65 o
  -3 -10   1        0.96       39.60      9.83 o
  -2 -10   1      731.25      579.36     36.75 o
  -1 -10   1      250.32      382.55     27.66 o
   0 -10   1      238.43      277.16     22.87 o
   1 -10   1      479.63      472.36     46.34 o
   2 -10   1      887.17      923.09     55.41 o
   3 -10   1      428.04      412.11     38.02 o
   4 -10   1       36.06       30.40     11.55 o
   5 -10   1      180.04      219.14     28.14 o
   6 -10   1      107.18       81.91     16.14 o
   7 -10   1        6.59       -0.73     10.78 o
   8 -10   1        0.05       -2.47     14.75 o
   9 -10   1        5.51        3.05     15.56 o
  10 -10   1        8.25       -9.81     16.29 o
  11 -10   1        3.77      -13.84     27.18 o
  -8  -9   1        0.82        5.88     14.74 o
  -7  -9   1       12.38       36.75     22.82 o
  -6  -9   1       80.35       94.48     26.49 o
  -5  -9   1       91.67      100.42     16.32 o
  -4  -9   1      211.53      238.13     23.25 o
  -3  -9   1        0.02       45.33     12.93 o
  -2  -9   1        2.50       -2.87      7.07 o
  -1  -9   1      339.43      380.69     26.39 o
   0  -9   1        3.12        9.55      7.85 o
   1  -9   1      152.72      193.91     29.99 o
   2  -9   1      437.37      416.37     28.24 o
   3  -9   1        5.67       22.01     13.62 o
   4  -9   1        9.01        2.74      7.32 o
   5  -9   1      196.37      239.37     17.37 o
   6  -9   1        2.81       -3.36      9.21 o
   7  -9   1      190.18      212.41     25.89 o
   8  -9   1      120.25      200.20     22.62 o
   9  -9   1      186.29      159.49     27.70 o
  10  -9   1        0.87        5.96     16.08 o
  11  -9   1        5.27       13.91     15.56 o
  -8  -8   1      168.72      154.05     22.97 o
  -7  -8   1       10.60       33.16     21.96 o
  -6  -8   1       94.69       68.50     15.64 o
  -5  -8   1      261.97      248.85     23.30 o
  -4  -8   1       41.51       16.51     15.91 o
  -3  -8   1      113.12      117.16     16.59 o
  -2  -8   1      549.55      675.48     38.16 o
  -1  -8   1      169.75      162.67     15.07 o
   0  -8   1       25.01       40.89      8.68 o
   1  -8   1       52.36       36.53      9.54 o
   2  -8   1     1478.87     1575.83     74.77 o
   3  -8   1      400.09      398.22     26.82 o
   4  -8   1      925.34      929.78     51.28 o
   5  -8   1       87.47      118.74     15.98 o
   6  -8   1       13.64       40.63     11.60 o
   7  -8   1       56.63       84.22     14.80 o
   8  -8   1       68.76       76.09     14.58 o
   9  -8   1      195.30      217.28     31.26 o
  10  -8   1        1.87       -2.12     30.47 o
  11  -8   1        2.60        5.97     21.54 o
  -9  -7   1        2.14       -1.31      8.80 o
  -8  -7   1       13.82       22.23     14.50 o
  -7  -7   1       60.80       64.11     16.67 o
  -6  -7   1      222.72      208.34     30.99 o
  -5  -7   1       72.10       63.45     10.73 o
  -4  -7   1       17.21       11.14     10.22 o
  -3  -7   1       68.38       89.96     13.79 o
  -2  -7   1      131.70      211.85     35.00 o
  -1  -7   1       32.06       29.54      8.28 o
   0  -7   1        8.38        3.81      7.96 o
   1  -7   1        2.06       64.86      8.96 o
   2  -7   1      208.68      204.49     16.64 o
   3  -7   1      498.05      475.52     25.97 o
   4  -7   1     1351.77     1506.73     64.34 o
   5  -7   1     1820.73     1742.48     91.92 o
   6  -7   1      106.27      100.54     14.55 o
   7  -7   1        2.11        1.28     10.88 o
   8  -7   1        1.52       -1.60      9.48 o
   9  -7   1        5.98       -3.14     12.53 o
  10  -7   1       23.45       21.31     22.51 o
  11  -7   1       17.66       35.69     22.52 o
  12  -7   1       11.86        9.52     26.20 o
  -9  -6   1        9.79       -1.61     27.55 o
  -8  -6   1       29.38       21.02     10.64 o
  -7  -6   1        8.85       -4.46      8.60 o
  -6  -6   1       85.12       46.53     11.53 o
  -5  -6   1       21.22       24.37      7.87 o
  -4  -6   1       27.47       23.40      6.55 o
  -3  -6   1      190.48      164.05     12.00 o
  -2  -6   1     1595.86     1677.77     71.06 o
  -1  -6   1      229.41      231.46     14.76 o
   0  -6   1        3.90        0.17      4.74 o
   1  -6   1        8.91       17.95      6.07 o
   2  -6   1        3.29       14.01      6.00 o
   3  -6   1       98.84       95.64      9.50 o
   4  -6   1      950.81      871.01     42.09 o
   5  -6   1      300.50      254.22     21.13 o
   6  -6   1       46.95       75.88     11.81 o
   7  -6   1       56.90       62.35     13.30 o
   8  -6   1       70.97       56.00     27.45 o
   9  -6   1       23.41       45.58     27.18 o
  10  -6   1       39.17       50.86     22.82 o
  11  -6   1       22.41       18.13     20.44 o
  12  -6   1        0.80       41.24     26.81 o
 -10  -5   1       22.37       25.88     19.10 o
  -9  -5   1        0.59      -10.37     13.72 o
  -8  -5   1       81.68       89.46     11.81 o
  -7  -5   1       73.11       65.52     15.14 o
  -6  -5   1       62.58       77.07     11.20 o
  -5  -5   1       93.85       88.40     11.08 o
  -4  -5   1       29.52       24.01      5.83 o
  -3  -5   1        0.18       45.60      9.02 o
  -2  -5   1      405.16      361.13     16.01 o
  -1  -5   1       52.60       44.80      5.70 o
   0  -5   1        2.87       -0.43      4.70 o
   1  -5   1      321.98      298.06     17.58 o
   2  -5   1     1452.77     1527.77     63.82 o
   3  -5   1      681.19      597.26     25.71 o
   4  -5   1      197.89      177.99     19.10 o
   5  -5   1      373.45      387.42     24.12 o
   6  -5   1      262.61      275.12     35.92 o
   7  -5   1      310.17      319.98     39.80 o
   8  -5   1      293.14      297.03     48.61 o
   9  -5   1        0.68       13.97     16.87 o
  10  -5   1      143.61      142.63     29.86 o
  11  -5   1        0.17      -13.74     28.34 o
  12  -5   1        0.78       -4.06     23.14 o
 -10  -4   1        6.95       -6.32     17.08 o
  -9  -4   1       18.85        8.46     15.56 o
  -8  -4   1        4.17       -2.66      8.46 o
  -7  -4   1       38.33       48.09      7.73 o
  -6  -4   1      311.93      359.38     24.62 o
  -5  -4   1       26.45       24.70      7.86 o
  -4  -4   1      252.87      256.21     16.13 o
  -3  -4   1       10.12       62.57      6.88 o
  -2  -4   1       25.64       49.40      5.73 o
  -1  -4   1       10.10       78.79      6.30 o
   0  -4   1        6.88        3.73      4.30 o
   1  -4   1        1.17       48.77      6.41 o
   2  -4   1     1774.10     1589.52     65.65 o
   3  -4   1      393.45      413.91     52.22 o
   4  -4   1      131.21       96.93     10.30 o
   5  -4   1      251.33      261.92     20.83 o
   6  -4   1      351.43      449.08     47.20 o
   7  -4   1        0.10        4.15     12.13 o
   8  -4   1       35.23       24.43     16.18 o
   9  -4   1        8.79        3.83     15.44 o
  10  -4   1       19.47       39.74     23.08 o
  11  -4   1        0.01       -6.77     19.58 o
  12  -4   1       58.40       78.94     45.30 o
 -10  -3   1        0.70       -0.11     15.90 o
  -9  -3   1       17.84       13.52     14.75 o
  -8  -3   1       32.90       18.58      8.88 o
  -7  -3   1       10.52       -8.50     10.38 o
  -6  -3   1      238.98      235.72     15.65 o
  -5  -3   1        2.05        5.87      6.79 o
  -4  -3   1     2002.96     1976.32     70.51 o
  -3  -3   1       29.22       17.98      4.14 o
  -2  -3   1     1817.99     1686.66     55.99 o
  -1  -3   1      176.41      169.82      8.29 o
   0  -3   1        0.36        1.10      3.35 o
   1  -3   1      535.37      412.45     19.03 o
   2  -3   1     6233.53     6160.26    242.12 o
   3  -3   1       97.11       82.73     26.64 o
   4  -3   1     1776.04     1472.33     75.37 o
   5  -3   1       23.95       14.78      6.79 o
   6  -3   1     1403.35     1319.55    101.39 o
   7  -3   1      258.70      288.42     30.72 o
   8  -3   1      583.42      641.29     45.57 o
   9  -3   1       48.45       79.42     18.00 o
  10  -3   1      247.49      258.07     37.68 o
  11  -3   1        0.02      -10.72     20.04 o
 -11  -2   1       25.74       17.83     19.05 o
 -10  -2   1        0.17        5.74     15.68 o
  -9  -2   1        0.07       12.77     10.18 o
  -8  -2   1        6.25       17.48     10.70 o
  -7  -2   1       44.23       31.48      8.35 o
  -6  -2   1       81.32      100.81     12.28 o
  -5  -2   1      100.21       93.88      9.04 o
  -4  -2   1     1355.57     1244.70     45.54 o
  -3  -2   1       14.80       19.13      6.81 o
  -2  -2   1     1129.41     1178.75     41.76 o
  -1  -2   1       90.16      153.37      9.78 o
   0  -2   1        3.36        1.46      2.07 o
   1  -2   1      191.14      164.04      8.81 o
   2  -2   1     2820.38     2591.07    126.08 o
   3  -2   1     2424.21     2024.60    100.19 o
   4  -2   1      369.60      357.23     23.63 o
   5  -2   1      257.43      248.93     17.86 o
   6  -2   1      436.86      499.90     40.53 o
   7  -2   1       69.58       68.00     14.66 o
   8  -2   1       50.89       36.23     12.76 o
   9  -2   1       89.67      125.89     18.96 o
  10  -2   1        4.11       -0.65     11.70 o
  11  -2   1       15.07       10.40     20.44 o
 -11  -1   1        4.26       -5.82     14.05 o
 -10  -1   1       52.44       54.22     15.56 o
  -9  -1   1       17.48       20.80     13.12 o
  -8  -1   1       96.60      101.52     12.44 o
  -7  -1   1        9.63        0.83      6.76 o
  -6  -1   1       75.93       70.93      9.00 o
  -5  -1   1      451.04      476.88     33.80 o
  -4  -1   1       61.99       50.92      7.16 o
  -3  -1   1     2649.08     2251.57     77.50 o
  -2  -1   1     7155.48     6560.10    222.27 o
  -1  -1   1       78.24       77.79      4.55 o
   0  -1   1        1.14       -1.09      0.72 o
   1  -1   1        7.38        7.91      2.52 o
   2  -1   1      922.17      721.71     30.13 o
   3  -1   1     2520.31     2200.92     88.37 o
   4  -1   1      232.80      258.78     18.41 o
   5  -1   1      195.37      216.43     15.69 o
   6  -1   1       20.73       18.13      8.86 o
   7  -1   1      321.69      307.48     25.66 o
   8  -1   1      333.35      340.62     28.44 o
   9  -1   1       27.85       27.08     10.48 o
  10  -1   1       25.27       36.29     14.40 o
  11  -1   1       33.14       22.82     15.08 o
 -11   0   1        0.00      -14.91     13.30 o
 -10   0   1        0.02      -20.66     13.77 o
  -9   0   1       57.76       68.62     13.10 o
  -8   0   1       41.15       45.65     13.40 o
  -7   0   1       28.73       25.10     10.58 o
  -6   0   1        0.08       -8.27      7.44 o
  -5   0   1        3.12        2.01      8.08 o
  -4   0   1       97.14      113.33     11.65 o
  -3   0   1     1318.68     1137.37     57.31 o
  -2   0   1     3290.58     2821.25    136.39 o
  -1   0   1       89.90       71.17      5.05 o
   0   0   1       12.58       -0.65      0.43 o
   1   0   1       50.80       -5.27      3.51 o
   2   0   1       16.00       20.68      3.30 o
   3   0   1      941.48      812.46     27.98 o
   4   0   1      131.32      128.23      7.46 o
   5   0   1      100.00      107.92      8.56 o
   6   0   1       34.53       40.48      7.38 o
   7   0   1       74.48       63.76      9.17 o
   8   0   1        0.60        3.50      7.44 o
   9   0   1        7.95        9.99      9.08 o
  10   0   1        0.38      -11.03     11.95 o
  11   0   1        2.21      -10.60     14.00 o
 -11   1   1        0.42        9.79     19.22 o
 -10   1   1       41.70       26.30     13.92 o
  -9   1   1       12.60       30.29     15.42 o
  -8   1   1        0.10       -6.35     10.00 o
  -7   1   1      380.85      363.14     30.76 o
  -6   1   1      520.39      556.80     38.32 o
  -5   1   1      577.37      552.76     42.93 o
  -4   1   1     1900.86     1568.60     80.70 o
  -3   1   1     1113.96      896.98     55.24 o
  -2   1   1      459.72      415.77     35.00 o
  -1   1   1       58.37        1.60      5.84 o
   0   1   1       41.51      -12.47      8.31 o
   1   1   1      203.13      262.39     16.05 o
   2   1   1      213.63      210.51      8.61 o
   3   1   1      895.03      750.76     25.97 o
   4   1   1       66.88       82.85      6.99 o
   5   1   1      178.67      164.13     10.86 o
   6   1   1        0.25        1.23      5.36 o
   7   1   1       32.51       40.89      8.23 o
   8   1   1       27.21       25.08      8.45 o
   9   1   1        4.74       -4.09      8.03 o
  10   1   1        6.33        9.35     13.38 o
  11   1   1       14.83       21.17     18.54 o
 -11   2   1        0.55        7.21     23.06 o
 -10   2   1       61.82       80.26     19.39 o
  -9   2   1       54.41       67.55     16.40 o
  -8   2   1       41.52       18.66     12.92 o
  -7   2   1        2.69        8.76     18.54 o
  -6   2   1      129.55       97.90     18.11 o
  -5   2   1      108.60      174.68     18.07 o
  -4   2   1     1161.56      994.10     62.21 o
  -3   2   1       67.39       72.74     14.35 o
  -2   2   1       56.62       58.17     12.12 o
  -1   2   1      598.50      489.91     18.35 o
   0   2   1       63.13       72.31      4.96 o
   1   2   1       97.68     1072.39     53.32 o
   2   2   1     1123.35      962.08     32.62 o
   3   2   1       97.67       79.37      5.89 o
   4   2   1      899.62      907.55     34.21 o
   5   2   1        0.95       -0.01      4.30 o
   6   2   1      440.44      493.67     22.74 o
   7   2   1      207.27      224.12     16.42 o
   8   2   1        2.20       10.91     12.38 o
   9   2   1        1.59        4.30     13.98 o
  10   2   1       59.20       52.96     18.50 o
 -11   3   1       16.53       33.61     24.59 o
 -10   3   1        0.58       -7.75     14.29 o
  -9   3   1       47.16       39.55     15.89 o
  -8   3   1      743.01      830.87    100.85 o
  -7   3   1      111.88      107.26     23.47 o
  -6   3   1     1703.02     1651.15    178.44 o
  -5   3   1      119.54      135.74     23.04 o
  -4   3   1      236.27      275.93     31.96 o
  -3   3   1       36.14       26.57     14.00 o
  -2   3   1      348.09      320.59     17.19 o
  -1   3   1     4305.05     3370.26    109.73 o
   0   3   1        0.71        1.80      3.06 o
   1   3   1       57.90       54.17      5.18 o
   2   3   1      903.92      897.35     31.06 o
   3   3   1        6.19       34.96      4.79 o
   4   3   1      986.52      991.77     34.89 o
   5   3   1        5.79        4.83      5.89 o
   6   3   1        0.96       -2.15      7.45 o
   7   3   1       39.32       30.30      9.19 o
   8   3   1        0.85        1.84     14.71 o
   9   3   1       86.59       91.07     19.69 o
  10   3   1        3.11       22.13     17.02 o
 -12   4   1       63.48      110.67     32.80 o
 -11   4   1        8.58       32.45     18.22 o
 -10   4   1       42.21       49.86     18.75 o
  -9   4   1       45.43       56.35     21.57 o
  -8   4   1       78.11       84.08     22.30 o
  -7   4   1      119.62      148.81     36.79 o
  -6   4   1      163.77      169.69     38.44 o
  -5   4   1      340.22      296.46     45.60 o
  -4   4   1       92.53      116.03     27.22 o
  -3   4   1      116.20      135.37     15.51 o
  -2   4   1      577.86      693.51     26.52 o
  -1   4   1       30.34       53.86      5.83 o
   0   4   1        2.06       -1.52      3.32 o
   1   4   1      196.49      285.24     16.00 o
   2   4   1     1613.78     1464.55     49.74 o
   3   4   1        0.20       65.33     20.86 o
   4   4   1       54.27       61.07      5.84 o
   5   4   1       70.07      132.78     35.90 o
   6   4   1        9.61       -7.98      7.73 o
   7   4   1       36.94       23.85     14.47 o
   8   4   1        0.07        3.82      9.30 o
   9   4   1        1.14      -18.89     13.19 o
  10   4   1        3.26        6.39     17.09 o
 -12   5   1        4.55       -6.17     23.28 o
 -11   5   1       43.16       47.25     20.26 o
 -10   5   1      149.62      153.42     32.91 o
  -9   5   1       10.46       -6.42     15.12 o
  -8   5   1      470.81      409.83     69.22 o
  -7   5   1      386.73      359.27     63.17 o
  -6   5   1      130.82      216.36     46.13 o
  -5   5   1     1185.53     1181.17     76.29 o
  -4   5   1      263.46      250.34     19.33 o
  -3   5   1       39.53       25.37      5.66 o
  -2   5   1     1428.59     1295.35     50.81 o
  -1   5   1      778.08      671.13     27.08 o
   0   5   1      122.39      122.95      9.64 o
   1   5   1       70.20      305.73     21.90 o
   2   5   1     1593.55     1513.10     51.64 o
   3   5   1       16.26       70.99     10.72 o
   4   5   1     1660.85     1645.00     63.75 o
   5   5   1       11.70       11.03      6.70 o
   6   5   1      100.35      102.94     17.18 o
   7   5   1       38.34       36.17     13.54 o
   8   5   1        9.55       18.43     11.59 o
   9   5   1       65.85       59.39     19.53 o
  10   5   1        8.87       -1.49     17.01 o
 -12   6   1       41.98       64.86     41.73 o
 -11   6   1      216.14      290.32     48.49 o
 -10   6   1       30.89       46.38     22.28 o
  -9   6   1      154.75      138.22     53.54 o
  -8   6   1      311.90      298.79     60.97 o
  -7   6   1       45.61        2.20     18.67 o
  -6   6   1        0.16       -7.92      7.45 o
  -5   6   1        7.37       -1.15     10.79 o
  -4   6   1      512.36      509.63     29.14 o
  -3   6   1      421.57      506.12     24.42 o
  -2   6   1     1221.98     1246.32     49.91 o
  -1   6   1     1182.36      938.72     36.43 o
   0   6   1       18.30       17.70      4.31 o
   1   6   1      173.24      276.59     16.80 o
   2   6   1       12.91       45.00      6.49 o
   3   6   1       77.52       81.17      8.75 o
   4   6   1      606.06      671.24     33.54 o
   5   6   1        3.28       -1.94      6.26 o
   6   6   1       23.88        2.49     15.29 o
   7   6   1       11.25       12.62     15.34 o
   8   6   1        6.77       12.87     13.76 o
   9   6   1        0.10        3.26      9.04 o
 -12   7   1       19.68      -18.67     33.49 o
 -11   7   1       21.36       18.71     24.26 o
 -10   7   1       22.12       10.80     32.67 o
  -9   7   1       47.86       21.41     25.26 o
  -8   7   1       65.36       66.94     17.36 o
  -7   7   1        4.58        7.74     13.86 o
  -6   7   1        3.29       -4.72      7.84 o
  -5   7   1       71.35       53.33     10.02 o
  -4   7   1       76.52       99.99     30.04 o
  -3   7   1     1519.85     1397.12     56.02 o
  -2   7   1      868.58     1137.44     57.45 o
  -1   7   1      609.37      599.37     31.73 o
   0   7   1        1.33       -2.33      5.95 o
   1   7   1      118.32      244.80     17.04 o
   2   7   1       89.06       96.36     10.29 o
   3   7   1        9.29       20.61      8.39 o
   4   7   1      132.98      119.19     14.33 o
   5   7   1      123.86      144.25     16.41 o
   6   7   1      132.67      127.18     27.10 o
   7   7   1       43.06       66.40     21.87 o
   8   7   1        0.98      -20.95     13.97 o
   9   7   1       14.23       13.80     11.33 o
 -11   8   1      229.51      396.43     64.80 o
 -10   8   1        7.84      -10.43     24.16 o
  -9   8   1       14.76       -0.55     23.06 o
  -8   8   1       57.13       47.92     14.29 o
  -7   8   1       77.51       80.65     14.15 o
  -6   8   1      502.04      551.37     51.39 o
  -5   8   1      183.16      206.56     18.94 o
  -4   8   1       11.65       10.68      8.09 o
  -3   8   1      362.97      379.16     23.76 o
  -2   8   1      192.94      185.87     15.99 o
  -1   8   1      454.91      440.27     28.59 o
   0   8   1        7.22       -6.65      6.33 o
   1   8   1        7.08        4.18      6.64 o
   2   8   1      222.96      215.50     16.51 o
   3   8   1      300.97      284.10     21.90 o
   4   8   1       26.60       14.86      8.80 o
   5   8   1      182.60      216.86     20.94 o
   6   8   1       15.57        4.97     26.63 o
   7   8   1       28.13       64.45     29.65 o
   8   8   1       41.59       54.28     21.96 o
 -11   9   1       36.44       82.90     46.12 o
 -10   9   1       21.65       16.52     23.06 o
  -9   9   1       23.10       26.11     19.52 o
  -8   9   1       17.09        6.30     13.19 o
  -7   9   1      482.19      518.68     65.50 o
  -6   9   1       48.19       56.81     15.22 o
  -5   9   1      707.79      863.29     43.62 o
  -4   9   1      591.55      663.96     35.26 o
  -3   9   1      109.33       96.50     13.43 o
  -2   9   1       54.83       61.72     12.55 o
  -1   9   1       23.87       15.10      8.54 o
   0   9   1        7.53        1.07      7.90 o
   1   9   1      292.41      262.46     21.29 o
   2   9   1     1423.55     1246.27     62.32 o
   3   9   1       37.46       83.21     11.62 o
   4   9   1      128.41      103.42     16.54 o
   5   9   1       18.19       36.50     12.34 o
   6   9   1        9.55       12.97     29.65 o
   7   9   1        9.83       43.23     25.53 o
   8   9   1        8.12        1.98     19.35 o
 -11  10   1       15.79       39.02     23.14 o
 -10  10   1        1.13       26.35     19.76 o
  -9  10   1       17.00       50.92    105.14 o
  -8  10   1       96.82      155.80     60.95 o
  -7  10   1      433.15      472.31     39.22 o
  -6  10   1        8.20        9.37     11.83 o
  -5  10   1       72.44       95.74     20.78 o
  -4  10   1      549.52      614.81     39.11 o
  -3  10   1       16.91       11.20      9.19 o
  -2  10   1        1.08       15.90      9.04 o
  -1  10   1       26.69       94.72     13.82 o
   0  10   1        1.10       -2.51      7.27 o
   1  10   1      279.41      324.52     25.16 o
   2  10   1       36.65       56.38     11.67 o
   3  10   1      221.42      186.30     18.35 o
   4  10   1       63.95       55.76     15.61 o
   5  10   1       13.43       25.91     16.10 o
   6  10   1        2.09       -0.10     21.13 o
   7  10   1       83.29      106.42     30.45 o
 -11  11   1        0.01       25.80     30.20 o
 -10  11   1       18.03        4.94     20.04 o
  -9  11   1        8.13       10.88     22.23 o
  -8  11   1       33.57       29.65     19.80 o
  -7  11   1       14.73        3.89     15.64 o
  -6  11   1       24.10       16.40     15.07 o
  -5  11   1      186.75      215.43     21.49 o
  -4  11   1       11.85        9.13      9.40 o
  -3  11   1       96.59      121.05     19.74 o
  -2  11   1      661.15      812.76     48.59 o
  -1  11   1       59.71      129.50     16.82 o
   0  11   1       41.61       66.23     12.71 o
   1  11   1      151.08      201.72     20.27 o
   2  11   1      149.14      164.20     18.29 o
   3  11   1      182.34      142.88     17.71 o
   4  11   1      294.08      261.38     28.06 o
   5  11   1       71.84       58.30     32.25 o
   6  11   1       32.11       13.50     23.53 o
 -11  12   1        4.98       70.82     34.04 o
 -10  12   1       18.15       29.29     46.67 o
  -9  12   1       35.09       46.67     24.47 o
  -8  12   1        8.98       42.08     21.69 o
  -7  12   1      218.91      205.07     37.64 o
  -6  12   1      124.94      135.57     29.50 o
  -5  12   1      716.73      694.77     44.37 o
  -4  12   1       65.19       53.73     13.17 o
  -3  12   1      322.34      271.69     25.91 o
  -2  12   1       85.39       81.77     17.85 o
  -1  12   1      468.53      531.58     37.70 o
   0  12   1      211.56      272.66     25.34 o
   1  12   1      384.91      583.81     39.71 o
   2  12   1      319.51      346.09     28.10 o
   3  12   1        5.43       53.77     12.73 o
   4  12   1       39.86       38.02     20.17 o
   5  12   1       81.64       86.32     29.68 o
   6  12   1       44.32       61.57     36.51 o
 -10  13   1       15.77       13.73     32.39 o
  -9  13   1       61.48       80.10     29.15 o
  -8  13   1        0.32       15.56     20.68 o
  -7  13   1      210.99      185.10     45.58 o
  -6  13   1      176.41      234.08     54.78 o
  -5  13   1      249.97      226.97     30.72 o
  -4  13   1       53.74       61.19     16.15 o
  -3  13   1       42.84       67.58     15.17 o
  -2  13   1      149.01      112.70     18.85 o
  -1  13   1      915.73      981.59     59.63 o
   0  13   1      472.90      571.13     40.62 o
   1  13   1        0.62        8.71     11.85 o
   2  13   1       81.96       76.06     16.13 o
   3  13   1       41.92       36.77     17.76 o
   4  13   1       34.43       22.46     20.21 o
   5  13   1        4.19       -0.56     24.06 o
 -10  14   1        4.44      -44.47     29.65 o
  -9  14   1        7.35      -24.71     28.00 o
  -8  14   1      205.72      190.35     37.79 o
  -7  14   1       49.33       26.90     22.91 o
  -6  14   1      121.82      182.89     61.22 o
  -5  14   1       65.82       35.97     19.87 o
  -4  14   1       17.33      -10.95     16.70 o
  -3  14   1       82.35       65.97     20.56 o
  -2  14   1       51.34       87.06     21.66 o
  -1  14   1       62.97       72.59     23.62 o
   0  14   1        1.47       -5.36     12.60 o
   1  14   1        9.81      256.70     29.68 o
   2  14   1       79.20       69.75     27.34 o
   3  14   1       90.64       57.63     30.75 o
   4  14   1       52.76       69.56     30.94 o
  -9  15   1       12.93       94.98     43.92 o
  -8  15   1        0.50       -4.39     32.39 o
  -7  15   1       13.90       10.80     20.84 o
  -6  15   1       23.96      -12.13     22.24 o
  -5  15   1      102.69       71.70     31.63 o
  -4  15   1       46.09       37.84     19.66 o
  -3  15   1      251.60      213.04     33.49 o
  -2  15   1       38.44       99.79     22.96 o
  -1  15   1      908.03      651.88     59.65 o
   0  15   1      111.55      206.44     31.59 o
   1  15   1      187.16      216.03     28.71 o
   2  15   1        3.78       17.63     20.33 o
   3  15   1       76.26       91.81     35.52 o
  -8  16   1        0.25       46.67     43.37 o
  -7  16   1       10.89      -13.73     31.84 o
  -6  16   1       61.37      129.57     49.96 o
  -5  16   1       33.25       26.29     27.81 o
  -4  16   1        3.88       -9.65     16.62 o
  -3  16   1       36.93       28.47     20.47 o
  -2  16   1       26.69       35.21     19.83 o
  -1  16   1       36.17       98.10     30.37 o
   0  16   1       10.77      -15.85     15.86 o
   1  16   1        5.12       19.50     22.58 o
   2  16   1        2.09        4.94     27.36 o
  -7  17   1       13.95      -49.96     34.04 o
  -6  17   1        0.84       10.43     41.18 o
  -5  17   1       11.62       -6.04     35.14 o
  -4  17   1       47.55       47.03     30.82 o
  -3  17   1        7.49       23.71     19.66 o
  -2  17   1      167.35      145.63     41.26 o
  -1  17   1       17.12       33.45     20.43 o
   0  17   1       31.31       59.63     24.64 o
  -6  18   1        5.64      -23.06     35.69 o
  -5  18   1        8.47       21.96     36.78 o
  -4  18   1       39.29       63.77     35.10 o
  -3  18   1        2.32       47.83     36.78 o
  -2  18   1       11.11       33.77     31.10 o
   1 -18   2        7.43       -3.71     27.39 o
   2 -18   2       18.78       34.88     31.81 o
   3 -18   2        1.59        7.14     43.37 o
   4 -18   2       30.00       73.18     32.97 o
   5 -18   2       29.04       -8.78     32.94 o
   6 -18   2        1.22       14.27     38.98 o
  -1 -17   2        0.96      -27.24     18.16 o
   0 -17   2        6.43       30.42     20.50 o
   1 -17   2        7.69       -6.30     17.66 o
   2 -17   2       11.24       17.64     19.56 o
   3 -17   2       26.41       63.24     33.23 o
   4 -17   2        0.95        9.70     26.42 o
   5 -17   2       17.72       -6.99     25.05 o
   6 -17   2       15.59       38.98     38.98 o
   7 -17   2        7.00       40.63     40.08 o
   8 -17   2        5.83       37.88     40.08 o
  -2 -16   2       16.94       -8.23     20.32 o
  -1 -16   2        4.44       22.56     18.56 o
   0 -16   2        8.03        5.36     17.52 o
   1 -16   2        1.47       16.84     17.14 o
   2 -16   2      104.87       97.18     23.92 o
   3 -16   2      178.99      181.72     52.28 o
   4 -16   2        6.99       27.87     22.61 o
   5 -16   2       76.92      101.06     25.36 o
   6 -16   2       15.64        0.55     18.45 o
   7 -16   2        0.40       47.76     38.43 o
   8 -16   2      100.49       98.83     45.02 o
   9 -16   2        1.79       -1.65     36.23 o
  -3 -15   2        0.91       13.18     24.84 o
  -2 -15   2       26.56       25.31     20.05 o
  -1 -15   2       18.41        8.90     16.41 o
   0 -15   2        9.43        6.07     21.99 o
   1 -15   2       15.06       12.83     15.86 o
   2 -15   2      124.25      185.04     31.45 o
   3 -15   2     1686.09     1679.91    113.17 o
   4 -15   2       20.81       11.29     21.41 o
   5 -15   2       86.83       90.71     22.35 o
   6 -15   2      173.16      147.09     33.12 o
   7 -15   2       93.57       81.71     27.57 o
   8 -15   2        3.05        8.78     32.94 o
   9 -15   2        0.86      -41.18     27.45 o
  -4 -14   2        6.23       56.00     42.27 o
  -3 -14   2      168.20      197.23     39.90 o
  -2 -14   2        2.22       30.22     14.21 o
  -1 -14   2       26.39        7.31     13.03 o
   0 -14   2      408.71      403.95     37.59 o
   1 -14   2      370.62      319.03     36.71 o
   2 -14   2       15.58       24.53     15.22 o
   3 -14   2      337.09      301.77     37.02 o
   4 -14   2       25.87        7.66     14.87 o
   5 -14   2      428.46      385.63     53.46 o
   6 -14   2      190.02      189.96     28.63 o
   7 -14   2      121.63      133.14     31.89 o
   8 -14   2       69.66       86.60     29.50 o
   9 -14   2        9.71       43.37     35.14 o
  10 -14   2        0.03        4.94     31.84 o
  -5 -13   2       27.91       32.94     23.75 o
  -4 -13   2        0.23       12.20     17.82 o
  -3 -13   2        3.16       42.03     16.32 o
  -2 -13   2      801.50      740.68     48.46 o
  -1 -13   2       37.87      114.21     21.19 o
   0 -13   2      695.87      738.21     47.67 o
   1 -13   2      583.81      546.45     38.77 o
   2 -13   2      746.45     1096.94     63.07 o
   3 -13   2      205.20      206.93     33.32 o
   4 -13   2       15.77       21.39     14.82 o
   5 -13   2        1.03       -2.43     12.35 o
   6 -13   2       21.72       23.55     15.10 o
   7 -13   2       51.75       31.47     20.28 o
   8 -13   2        0.14       -4.60     32.12 o
   9 -13   2       16.35       -1.81     20.48 o
  10 -13   2       16.96      -33.49     31.29 o
  -6 -12   2       14.59        6.88     22.20 o
  -5 -12   2       11.33       20.74     22.59 o
  -4 -12   2      564.97      460.05     42.90 o
  -3 -12   2        0.10      189.68     34.71 o
  -2 -12   2       39.96       35.83     13.25 o
  -1 -12   2       23.35      147.35     18.21 o
   0 -12   2      510.98      600.31     40.03 o
   1 -12   2     1547.40     1334.70     70.89 o
   2 -12   2        4.24       81.09     14.19 o
   3 -12   2      350.46      314.27     31.92 o
   4 -12   2       71.74       60.01     14.64 o
   5 -12   2        9.58        5.96     11.57 o
   6 -12   2      295.65      351.77     50.42 o
   7 -12   2      509.54      531.08     60.68 o
   8 -12   2        0.60        5.72     17.42 o
   9 -12   2       59.46        6.27     31.84 o
  10 -12   2       36.87       57.02     25.04 o
  11 -12   2        0.81       10.98     32.39 o
  -7 -11   2       13.31       27.85     26.08 o
  -6 -11   2        2.28       21.70     25.53 o
  -5 -11   2      112.00       99.16     33.77 o
  -4 -11   2        0.50        0.43     15.02 o
  -3 -11   2        0.00       35.32     14.28 o
  -2 -11   2     2941.38     2496.60    117.55 o
  -1 -11   2      498.23      780.60     47.18 o
   0 -11   2      725.75      668.95     41.46 o
   1 -11   2       58.27       64.35     12.62 o
   2 -11   2       93.55      125.47     16.33 o
   3 -11   2     1362.03     1110.36     65.50 o
   4 -11   2        9.62       32.10     10.89 o
   5 -11   2       35.34       43.40     16.00 o
   6 -11   2        2.58        3.70     15.62 o
   7 -11   2      244.03      272.85     39.86 o
   8 -11   2       57.94       43.21     62.04 o
   9 -11   2       59.26       41.72     21.34 o
  10 -11   2       89.83       78.38     28.00 o
  11 -11   2       19.54       44.84     25.32 o
  -7 -10   2        3.69      -24.28     17.66 o
  -6 -10   2       87.57       50.96     23.08 o
  -5 -10   2      168.52      148.73     31.21 o
  -4 -10   2        7.35        1.25     10.87 o
  -3 -10   2       25.28       20.05     12.21 o
  -2 -10   2      449.48      476.59     32.57 o
  -1 -10   2        8.27       39.26     11.94 o
   0 -10   2        3.88        9.76      7.67 o
   1 -10   2        3.15      106.51     15.32 o
   2 -10   2      107.94      135.09     20.84 o
   3 -10   2        9.91       -3.37      7.98 o
   4 -10   2      284.59      285.05     25.96 o
   5 -10   2      180.96      176.93     25.92 o
   6 -10   2       13.88        0.64     11.29 o
   7 -10   2        6.72       -2.79     11.14 o
   8 -10   2      176.54      135.51     24.49 o
   9 -10   2       21.90       31.45     39.80 o
  10 -10   2        0.81       -2.49     17.27 o
  11 -10   2       12.69       37.96     40.08 o
  -8  -9   2       52.62       50.17     16.89 o
  -7  -9   2       19.42       36.11     20.58 o
  -6  -9   2      293.86      353.81    104.62 o
  -5  -9   2        0.01       -2.88     10.21 o
  -4  -9   2      347.09      330.23     32.58 o
  -3  -9   2       40.88       66.59     13.68 o
  -2  -9   2      307.60      225.21     19.50 o
  -1  -9   2      246.01      258.92     20.90 o
   0  -9   2     2523.72     2692.79    123.71 o
   1  -9   2      735.67      837.02     52.54 o
   2  -9   2      901.11     1056.16     59.81 o
   3  -9   2        4.25        7.21      7.89 o
   4  -9   2        6.54       16.39      8.24 o
   5  -9   2       58.35       49.09     10.80 o
   6  -9   2      486.45      506.12     38.23 o
   7  -9   2        0.28       -0.78     13.01 o
   8  -9   2      139.52      169.51     21.27 o
   9  -9   2      348.75      378.07     45.00 o
  10  -9   2       18.75       36.90     20.84 o
  11  -9   2        0.00       -5.32     14.26 o
  -8  -8   2      162.48      127.56     18.02 o
  -7  -8   2      227.17      234.57     24.01 o
  -6  -8   2        3.38        0.35     10.39 o
  -5  -8   2        1.07       -5.15      8.82 o
  -4  -8   2       16.65       10.16     11.49 o
  -3  -8   2      121.19      270.12     32.94 o
  -2  -8   2       78.95       95.66     16.48 o
  -1  -8   2      507.32      682.17     37.57 o
   0  -8   2      635.69      718.82     54.13 o
   1  -8   2       86.87      170.11     21.00 o
   2  -8   2     2282.43     2220.16    114.05 o
   3  -8   2      231.07      238.09     19.69 o
   4  -8   2      122.35      114.82     16.86 o
   5  -8   2        6.03       11.30      7.73 o
   6  -8   2       47.31       53.71     12.73 o
   7  -8   2      103.23      149.68     19.65 o
   8  -8   2        8.80       13.99     10.91 o
   9  -8   2        1.94        8.60     12.45 o
  10  -8   2        0.30       -4.72     14.52 o
  11  -8   2        0.98        7.30     15.40 o
  -9  -7   2        0.18        4.49     10.68 o
  -8  -7   2        0.43        7.66     10.60 o
  -7  -7   2      110.89      102.89     16.21 o
  -6  -7   2        0.52       19.46     10.46 o
  -5  -7   2        9.83        4.92      8.95 o
  -4  -7   2      324.71      309.55     22.07 o
  -3  -7   2        5.36       12.04      6.83 o
  -2  -7   2     1519.74     1389.55     65.66 o
  -1  -7   2      245.55      261.98     20.76 o
   0  -7   2        0.13       10.06      9.67 o
   1  -7   2        2.25        3.72      6.63 o
   2  -7   2       23.91       30.35      7.13 o
   3  -7   2       77.38      123.91     15.82 o
   4  -7   2      422.97      446.45     24.42 o
   5  -7   2      941.99     1057.83     58.75 o
   6  -7   2      104.38       75.44     20.19 o
   7  -7   2       30.44       29.06     10.38 o
   8  -7   2       46.34       59.40     12.57 o
   9  -7   2        5.34       -2.47     11.75 o
  10  -7   2       15.30        1.68     13.09 o
  11  -7   2       23.77       10.70     28.55 o
  12  -7   2        0.09       -8.78     24.13 o
  -9  -6   2        1.36        9.00     16.87 o
  -8  -6   2       86.55       91.72     13.24 o
  -7  -6   2        0.00        3.16      7.69 o
  -6  -6   2      865.84      776.56     58.47 o
  -5  -6   2       17.70       12.49      7.36 o
  -4  -6   2      707.83      704.93     32.61 o
  -3  -6   2      119.11      132.44     11.05 o
  -2  -6   2     2048.60     2079.70     79.55 o
  -1  -6   2        7.93        4.71      4.82 o
   0  -6   2     1153.48     1098.22     43.84 o
   1  -6   2       15.45       17.59      6.14 o
   2  -6   2       85.72       94.31      9.71 o
   3  -6   2      128.34      143.29     11.56 o
   4  -6   2      983.50      974.98     39.20 o
   5  -6   2      205.42      259.73     21.76 o
   6  -6   2      716.68      722.88     52.05 o
   7  -6   2       75.34       70.67     14.42 o
   8  -6   2        0.89       10.13     15.61 o
   9  -6   2       31.81       42.99     19.08 o
  10  -6   2       71.17       94.58     26.49 o
  11  -6   2       28.39       42.04     18.57 o
  12  -6   2       49.15       70.87     49.96 o
 -10  -5   2       17.01        5.14     18.16 o
  -9  -5   2        3.78        5.69     16.07 o
  -8  -5   2      422.44      417.19     31.77 o
  -7  -5   2       53.76       56.29      9.78 o
  -6  -5   2      185.74      233.40     16.97 o
  -5  -5   2       11.70       12.48      7.76 o
  -4  -5   2      121.43      131.39     10.04 o
  -3  -5   2       11.38       19.77      6.67 o
  -2  -5   2       43.07       35.76      6.37 o
  -1  -5   2       13.12        9.07      5.94 o
   0  -5   2     2183.15     2150.75     81.00 o
   1  -5   2       73.22      105.36      9.18 o
   2  -5   2     1133.21      942.58     41.22 o
   3  -5   2       21.70       26.63      6.07 o
   4  -5   2        2.37       -7.07      7.53 o
   5  -5   2      333.91      309.41     18.77 o
   6  -5   2     1524.44     1513.15     79.78 o
   7  -5   2        2.77        9.62      7.84 o
   8  -5   2       40.01       39.13     11.98 o
   9  -5   2       29.19       13.06     15.65 o
  10  -5   2      129.93      171.26     25.96 o
  11  -5   2       57.87      102.11     28.53 o
  12  -5   2       57.91       80.10     29.47 o
 -10  -4   2       84.85      106.70     33.95 o
  -9  -4   2        0.00      -18.63     21.34 o
  -8  -4   2      132.90      155.33     26.45 o
  -7  -4   2       50.73       70.01      8.73 o
  -6  -4   2       49.23       46.59      8.07 o
  -5  -4   2       68.51       62.94      9.09 o
  -4  -4   2      100.31       79.06      8.19 o
  -3  -4   2      239.10      233.34     15.87 o
  -2  -4   2       84.97       93.92      7.10 o
  -1  -4   2      143.63      127.67      8.18 o
   0  -4   2      850.17      727.10     29.68 o
   1  -4   2        1.38        1.04      5.28 o
   2  -4   2     1132.40     1170.80     49.58 o
   3  -4   2      481.79      437.64     21.76 o
   4  -4   2       26.28       27.53      5.92 o
   5  -4   2     1014.61      997.86     43.56 o
   6  -4   2      225.77      256.21     19.66 o
   7  -4   2       78.79      101.60     21.10 o
   8  -4   2      127.75      124.30     53.81 o
   9  -4   2        1.94        9.14     12.16 o
  10  -4   2      278.12      362.02     36.71 o
  11  -4   2       93.06      127.17     48.32 o
 -10  -3   2      153.41      175.78     28.35 o
  -9  -3   2        8.77       25.51     16.31 o
  -8  -3   2       71.75       51.26     13.56 o
  -7  -3   2       43.17       58.50     14.62 o
  -6  -3   2      544.13      620.32     36.53 o
  -5  -3   2        4.26       -2.04      4.71 o
  -4  -3   2      784.75      759.60     31.83 o
  -3  -3   2      234.67      220.58     10.81 o
  -2  -3   2     1026.04      919.68     31.82 o
  -1  -3   2        1.50       -0.01      3.24 o
   0  -3   2    20915.29    20905.83    760.59 o
   1  -3   2     1556.32     1200.45     49.87 o
   2  -3   2       50.32       61.80     17.19 o
   3  -3   2       40.93       39.05     15.51 o
   4  -3   2      182.41      210.96     15.43 o
   5  -3   2     1658.38     1562.02     65.07 o
   6  -3   2       79.85       85.87     12.13 o
   7  -3   2       50.13       67.81     15.54 o
   8  -3   2        9.15        3.68      9.40 o
   9  -3   2      116.17      127.35     16.59 o
  10  -3   2       24.68       42.22     15.42 o
  11  -3   2        1.45        5.90     15.82 o
 -11  -2   2        0.32      -23.84     16.46 o
 -10  -2   2        5.31        1.62     13.51 o
  -9  -2   2       20.36       20.26     11.64 o
  -8  -2   2      382.27      389.46     44.93 o
  -7  -2   2       42.83       60.75     11.01 o
  -6  -2   2       43.62       42.58      8.64 o
  -5  -2   2        9.23        7.27      5.75 o
  -4  -2   2     1240.99     1130.11     41.30 o
  -3  -2   2       98.38      106.30      7.43 o
  -2  -2   2     1648.27     1656.25     54.78 o
  -1  -2   2      111.18      405.51     23.32 o
   0  -2   2     6269.65     5801.51    197.81 o
   1  -2   2      116.82       98.90      5.96 o
   2  -2   2     3876.18     3634.12    117.55 o
   3  -2   2     6441.83     5415.76    213.13 o
   4  -2   2     4603.50     4201.12    144.11 o
   5  -2   2      535.95      504.57     26.64 o
   6  -2   2        7.90        5.10      6.77 o
   7  -2   2      122.87      154.99     18.49 o
   8  -2   2      352.72      411.34     27.68 o
   9  -2   2       65.57       75.58     12.75 o
  10  -2   2      238.15      269.33     26.83 o
  11  -2   2       10.99       28.26     14.82 o
 -11  -1   2       20.70       42.60     16.85 o
 -10  -1   2      157.81      135.50     20.41 o
  -9  -1   2      168.18      192.55     19.64 o
  -8  -1   2      309.85      369.72     23.75 o
  -7  -1   2        4.96        0.02      7.78 o
  -6  -1   2      707.24      748.86     56.32 o
  -5  -1   2      266.38      268.21     19.23 o
  -4  -1   2       88.30       69.72      9.10 o
  -3  -1   2      493.81      410.77     18.08 o
  -2  -1   2      468.64      394.87     20.73 o
  -1  -1   2      137.57      106.38      5.39 o
   0  -1   2      619.18      591.73     22.55 o
   1  -1   2       60.41       49.97      3.67 o
   2  -1   2    19060.49    17193.02    496.39 o
   3  -1   2     1522.94     1349.16     44.69 o
   4  -1   2      253.88      303.84     13.85 o
   5  -1   2      207.08      199.83     12.39 o
   6  -1   2       12.39        6.34      5.71 o
   7  -1   2      144.91      168.94     13.35 o
   8  -1   2       43.52       47.34      9.36 o
   9  -1   2        0.04       16.23      9.36 o
  10  -1   2      102.45      114.66     20.05 o
  11  -1   2        1.76        5.87     14.03 o
 -11   0   2       33.29        7.71     18.67 o
 -10   0   2       94.99      107.30     28.77 o
  -9   0   2        0.69        5.10     11.87 o
  -8   0   2       59.57       70.45     15.72 o
  -7   0   2      111.70      121.91     16.87 o
  -6   0   2      921.37      939.45     56.37 o
  -5   0   2      405.01      441.26     37.14 o
  -4   0   2        0.23       -4.73     10.01 o
  -3   0   2     9643.29     8656.15    411.38 o
  -2   0   2     5030.24     4150.83    200.48 o
  -1   0   2       28.86       22.66      2.77 o
   0   0   2    17729.03    21849.59    939.83 o
   1   0   2      840.84      595.13     24.28 o
   2   0   2    43777.91    45297.18   1441.61 o
   3   0   2     2045.51     1704.10     53.17 o
   4   0   2      126.57      113.87      6.92 o
   5   0   2       18.04       11.13      4.22 o
   6   0   2       83.36      102.41      9.13 o
   7   0   2       81.77       85.57     13.06 o
   8   0   2      185.53      190.11     15.31 o
   9   0   2       56.56       64.56     12.17 o
  10   0   2       11.81       23.31     14.13 o
  11   0   2        5.25        2.70     14.46 o
 -11   1   2        0.68        7.31     18.29 o
 -10   1   2        8.34       39.20     15.74 o
  -9   1   2       82.81      144.45     21.32 o
  -8   1   2       43.55       44.09     14.09 o
  -7   1   2       66.58       87.38     15.32 o
  -6   1   2     2260.15     2096.34    108.37 o
  -5   1   2       72.69       82.26     15.95 o
  -4   1   2      328.11      335.78     29.26 o
  -3   1   2      473.90      379.34     35.97 o
  -2   1   2    17195.91    15002.82    705.80 o
  -1   1   2      266.43      212.33     25.83 o
   0   1   2       60.90       58.94      6.42 o
   1   1   2        2.57       10.73      4.38 o
   2   1   2     3745.60     3347.06    107.71 o
   3   1   2      975.59      820.24     25.70 o
   4   1   2      181.90      184.79     11.02 o
   5   1   2      224.81      205.62     12.72 o
   6   1   2        2.12       -1.86      5.71 o
   7   1   2      233.09      236.23     15.08 o
   8   1   2      268.43      245.96     21.29 o
   9   1   2        2.20       10.16     11.84 o
  10   1   2        7.77        3.94     15.10 o
  11   1   2        1.33       32.65     24.97 o
 -11   2   2        0.29       15.21     22.27 o
 -10   2   2       10.24        8.12     14.02 o
  -9   2   2        1.94       -1.72     12.09 o
  -8   2   2       66.96       56.98     19.42 o
  -7   2   2        8.58       15.71     15.21 o
  -6   2   2       17.36        4.86     11.62 o
  -5   2   2        1.00       -5.75     10.46 o
  -4   2   2     3775.78     3356.94    190.97 o
  -3   2   2       10.01       -1.31      5.26 o
  -2   2   2    54368.48    57336.82   3190.37 o
  -1   2   2       40.60       50.21      5.11 o
   0   2   2    57105.27    69766.77   4747.50 o
   1   2   2      331.92      345.71     15.06 o
   2   2   2      500.47      457.46     17.92 o
   3   2   2      300.09      268.33     12.43 o
   4   2   2      635.31      641.30     25.56 o
   5   2   2        3.70        8.60      6.04 o
   6   2   2      329.12      321.72     20.34 o
   7   2   2       57.37       69.43      9.93 o
   8   2   2       84.02      105.94     22.53 o
   9   2   2        1.41       25.69     25.26 o
  10   2   2      119.88      134.44     24.34 o
 -11   3   2       12.67       39.02     19.74 o
 -10   3   2        6.61        3.89     15.93 o
  -9   3   2       35.99       22.96     16.98 o
  -8   3   2        6.18       17.39     15.72 o
  -7   3   2      136.25      166.05     29.44 o
  -6   3   2       98.16       20.32     20.87 o
  -5   3   2     2661.10     2697.10    193.49 o
  -4   3   2        1.33       -2.90      8.50 o
  -3   3   2       23.15       11.22      7.75 o
  -2   3   2     1364.86     1920.51     94.32 o
  -1   3   2      242.90      234.99     13.60 o
   0   3   2    12383.27    12792.25    437.64 o
   1   3   2       54.09      340.97     19.57 o
   2   3   2     5072.27     4711.36    144.83 o
   3   3   2      180.69      176.87     11.86 o
   4   3   2       79.41      105.69      7.92 o
   5   3   2       19.97       23.33      6.68 o
   6   3   2       94.14      106.81     12.59 o
   7   3   2      271.97      323.79     24.81 o
   8   3   2       16.23       41.97     10.54 o
   9   3   2       14.38       29.34     15.89 o
  10   3   2       35.27       68.85     19.54 o
 -11   4   2        2.54        4.84     16.87 o
 -10   4   2        0.19       12.29     17.68 o
  -9   4   2      246.89      321.60     45.81 o
  -8   4   2       26.56       43.76     19.21 o
  -7   4   2      306.24      245.52     51.63 o
  -6   4   2      128.85       80.72     29.10 o
  -5   4   2       63.76       34.27     15.55 o
  -4   4   2      183.65      175.96     18.38 o
  -3   4   2      249.51      318.78     33.55 o
  -2   4   2       87.33      131.44     15.87 o
  -1   4   2     1444.89     1297.72     44.57 o
   0   4   2      209.41      190.35     11.83 o
   1   4   2      467.60      470.02     19.39 o
   2   4   2     1359.71     1357.57     43.84 o
   3   4   2       74.19       45.57     20.87 o
   4   4   2        6.17        4.30      5.41 o
   5   4   2        1.85        5.70      5.09 o
   6   4   2      599.64      553.66     37.33 o
   7   4   2        4.81        3.06     14.50 o
   8   4   2       62.53       84.59     14.31 o
   9   4   2       16.14        3.34     15.32 o
  10   4   2       57.11       49.87     19.95 o
 -12   5   2       24.26       51.62     29.70 o
 -11   5   2       18.00       14.62     17.89 o
 -10   5   2      185.53      227.51     40.22 o
  -9   5   2        6.78       25.45     18.98 o
  -8   5   2        4.34      -23.06     15.37 o
  -7   5   2        5.05       -4.94     14.82 o
  -6   5   2       54.44       38.43     23.06 o
  -5   5   2      334.00      311.60     40.76 o
  -4   5   2      398.19      425.98     25.44 o
  -3   5   2      204.51      191.73     11.98 o
  -2   5   2     3867.69     3913.32    136.38 o
  -1   5   2      194.42      311.81     15.88 o
   0   5   2      207.43      193.44     12.81 o
   1   5   2       22.12       22.26      5.17 o
   2   5   2     1003.45      961.71     36.50 o
   3   5   2      196.26      250.88     13.86 o
   4   5   2     1659.15     1566.74     61.96 o
   5   5   2       37.68       44.53     13.90 o
   6   5   2       57.77       48.69     17.58 o
   7   5   2       10.62       -6.47     11.23 o
   8   5   2       95.71       83.25     15.20 o
   9   5   2       10.32        8.12     12.03 o
 -12   6   2       89.50       99.80     97.18 o
 -11   6   2        6.59      -24.42     18.02 o
 -10   6   2        0.04        3.77     19.97 o
  -9   6   2       19.92        9.33     23.61 o
  -8   6   2       43.50      104.87     36.79 o
  -7   6   2       23.64       46.12     26.35 o
  -6   6   2       33.13       54.98     11.10 o
  -5   6   2      322.02      374.95     28.54 o
  -4   6   2       12.33       24.38      9.19 o
  -3   6   2      197.74      236.25     13.86 o
  -2   6   2      594.01      752.65     35.74 o
  -1   6   2       29.64       28.66      6.11 o
   0   6   2        7.88        0.00      4.96 o
   1   6   2       34.04      263.56     14.94 o
   2   6   2        4.33       10.23      5.20 o
   3   6   2       48.77       78.74     11.45 o
   4   6   2       95.03       63.70     11.12 o
   5   6   2       19.09       14.08     11.31 o
   6   6   2      207.03      186.69     30.07 o
   7   6   2        7.52       -4.80     15.17 o
   8   6   2       68.31       48.05     19.22 o
   9   6   2        0.19       -5.65     13.14 o
 -11   7   2       83.49       99.21     32.55 o
 -10   7   2        1.17       10.78     21.69 o
  -9   7   2      111.55      174.06     48.32 o
  -8   7   2      110.53       90.05     35.14 o
  -7   7   2      452.98      554.76     49.62 o
  -6   7   2       37.24       45.95     12.09 o
  -5   7   2       60.01       80.73     14.00 o
  -4   7   2        4.16       -0.47      5.57 o
  -3   7   2     2718.68     2466.77     94.29 o
  -2   7   2      407.99      555.98     27.91 o
  -1   7   2      971.88      863.47     37.68 o
   0   7   2     3443.51     3670.30    164.60 o
   1   7   2       18.46       46.07      8.23 o
   2   7   2      117.02      126.01     11.72 o
   3   7   2       57.47       58.49     13.55 o
   4   7   2       90.56       91.13     12.47 o
   5   7   2       32.72       32.25     13.49 o
   6   7   2      827.77      702.56     78.68 o
   7   7   2        0.56       -0.19     16.22 o
   8   7   2       36.24       54.85     48.59 o
   9   7   2        0.00       -3.39     16.85 o
 -11   8   2       73.86       34.04     35.14 o
 -10   8   2        5.42      -17.57     22.51 o
  -9   8   2       23.89        1.10     25.80 o
  -8   8   2        9.92       19.59     18.85 o
  -7   8   2        4.27       12.47     11.61 o
  -6   8   2      300.01      330.71     28.80 o
  -5   8   2      139.97      156.46     18.99 o
  -4   8   2       64.60       65.65      9.31 o
  -3   8   2      397.15      432.67     26.42 o
  -2   8   2       27.79       24.83     15.14 o
  -1   8   2       90.25      123.71     14.10 o
   0   8   2      485.05      572.75     34.94 o
   1   8   2       56.04       72.27     10.69 o
   2   8   2       25.14       33.20     11.79 o
   3   8   2      121.54      130.14     12.58 o
   4   8   2      661.39      597.54     37.65 o
   5   8   2        2.22        4.12     12.59 o
   6   8   2        3.86       -7.49     16.88 o
   7   8   2       49.03        6.76     18.59 o
   8   8   2      164.02      135.91     30.43 o
 -11   9   2        0.63       11.53     36.23 o
 -10   9   2       67.61       66.08     22.75 o
  -9   9   2        0.02       26.18     18.19 o
  -8   9   2      116.03      100.92     25.53 o
  -7   9   2      174.16      190.19     22.21 o
  -6   9   2       22.41       21.95     11.74 o
  -5   9   2       77.68       82.86     12.64 o
  -4   9   2      290.81      322.77     46.14 o
  -3   9   2      351.86      371.95     27.44 o
  -2   9   2       92.02       93.77     18.00 o
  -1   9   2       18.51       18.93     13.37 o
   0   9   2      311.24      331.48     25.65 o
   1   9   2      151.77      220.00     17.64 o
   2   9   2       34.54       63.23     10.09 o
   3   9   2        2.26       16.02      8.77 o
   4   9   2      515.67      476.76     33.00 o
   5   9   2        0.10       18.12     14.52 o
   6   9   2       48.89       28.62     25.53 o
   7   9   2       83.81       43.49     22.80 o
   8   9   2        0.28       19.14     20.72 o
 -11  10   2       42.22       58.76     36.24 o
 -10  10   2        0.74        8.94     19.76 o
  -9  10   2       69.50       47.35     32.12 o
  -8  10   2       41.75       26.61     18.96 o
  -7  10   2       45.97       50.16     15.56 o
  -6  10   2      141.29      120.23     19.08 o
  -5  10   2        9.22       21.57     11.13 o
  -4  10   2      118.55      126.38     24.50 o
  -3  10   2      158.96      175.85     19.01 o
  -2  10   2       16.45       14.70      9.59 o
  -1  10   2      438.87      468.52     32.77 o
   0  10   2       13.78       22.96     12.91 o
   1  10   2       82.93      152.04     20.98 o
   2  10   2        2.36       33.40      9.91 o
   3  10   2      166.64      151.14     16.54 o
   4  10   2       40.85       49.38     13.77 o
   5  10   2      116.73       87.94     22.84 o
   6  10   2       18.03       17.96     21.63 o
   7  10   2       46.70       42.41     27.03 o
 -11  11   2        2.28        1.10     29.65 o
 -10  11   2       35.60       65.28     25.09 o
  -9  11   2        3.33      -18.27     16.18 o
  -8  11   2        2.16       -0.98     16.62 o
  -7  11   2       55.70       42.58     21.37 o
  -6  11   2       29.39       22.43     40.91 o
  -5  11   2       61.05       78.85     16.02 o
  -4  11   2        4.09       -4.53      8.41 o
  -3  11   2       74.61       48.67     15.23 o
  -2  11   2      299.80      309.61     25.93 o
  -1  11   2      369.95      409.94     31.52 o
   0  11   2      280.28      284.55     24.91 o
   1  11   2      343.20      442.63     32.01 o
   2  11   2      393.80      451.39     32.38 o
   3  11   2      117.09      122.45     21.91 o
   4  11   2       73.60       92.78     23.00 o
   5  11   2      201.76      133.86     27.29 o
   6  11   2       73.63       85.77     29.65 o
 -11  12   2        0.87       34.59     33.49 o
 -10  12   2       33.52       45.02     35.14 o
  -9  12   2       12.92       -7.16     19.52 o
  -8  12   2      110.88       72.32     25.43 o
  -7  12   2      252.54      308.18     46.05 o
  -6  12   2        4.25       -0.52     16.25 o
  -5  12   2      205.09      238.56     30.45 o
  -4  12   2      132.97      108.45     18.81 o
  -3  12   2       38.28       42.25     13.46 o
  -2  12   2      148.18      131.10     18.57 o
  -1  12   2      607.88      663.94     49.69 o
   0  12   2      480.82      480.44     41.34 o
   1  12   2      416.72      369.01     29.92 o
   2  12   2       73.50       85.22     15.58 o
   3  12   2      205.40      211.62     21.72 o
   4  12   2       15.21       20.96     33.28 o
   5  12   2       10.59       15.39     25.53 o
   6  12   2        0.00        4.95     25.16 o
 -10  13   2        0.43       -3.29     31.84 o
  -9  13   2        8.07       -0.45     21.23 o
  -8  13   2        8.37       22.68     26.08 o
  -7  13   2       22.81       48.05     23.43 o
  -6  13   2       21.53       20.68     21.14 o
  -5  13   2      479.54      451.85     45.04 o
  -4  13   2       53.87      106.73     28.42 o
  -3  13   2        2.51       14.06     11.73 o
  -2  13   2       30.62      100.68     16.64 o
  -1  13   2       95.96      176.40     21.89 o
   0  13   2      603.81      579.52     41.18 o
   1  13   2      115.80      154.19     20.15 o
   2  13   2      180.83      153.32     20.21 o
   3  13   2      266.66      274.53     29.60 o
   4  13   2       10.66       25.86     20.52 o
   5  13   2       14.99       38.46     26.96 o
 -10  14   2        0.05      -13.18     34.04 o
  -9  14   2        4.03       23.06     32.94 o
  -8  14   2       66.29       41.26     24.98 o
  -7  14   2       31.99        6.56     20.48 o
  -6  14   2       66.13      116.64     30.94 o
  -5  14   2       19.70       34.71     17.45 o
  -4  14   2       22.76       42.47     18.12 o
  -3  14   2      163.56      182.01     37.34 o
  -2  14   2      292.68      262.96     35.49 o
  -1  14   2      298.40      305.39     32.30 o
   0  14   2       32.52       29.02     14.19 o
   1  14   2        4.74       20.46     20.92 o
   2  14   2       63.59       40.65     19.42 o
   3  14   2        6.26        5.81     25.98 o
   4  14   2        9.03        8.34     43.37 o
  -9  15   2        4.43        4.39     34.59 o
  -8  15   2       19.02       79.61     41.18 o
  -7  15   2       86.97      109.26     44.47 o
  -6  15   2       11.58        4.41     27.18 o
  -5  15   2      102.23      106.93     25.86 o
  -4  15   2      195.76      130.04     27.66 o
  -3  15   2      143.94      158.04     37.38 o
  -2  15   2       64.21       73.40     20.62 o
  -1  15   2      159.07      101.14     26.82 o
   0  15   2      425.19      396.21     44.55 o
   1  15   2        8.00       13.33     14.52 o
   2  15   2        0.68        0.09     25.71 o
   3  15   2        2.33       17.62     32.67 o
  -8  16   2       10.34       -5.49     37.33 o
  -7  16   2       56.34      144.40     53.81 o
  -6  16   2        0.01       18.67     36.78 o
  -5  16   2        0.05       27.74     18.61 o
  -4  16   2       67.87       76.26     40.88 o
  -3  16   2        3.85       46.55     21.57 o
  -2  16   2        6.44        2.39     20.27 o
  -1  16   2       21.50       29.10     20.75 o
   0  16   2       17.61       18.83     21.91 o
   1  16   2       26.57       38.72     21.46 o
   2  16   2       21.41        7.84     28.62 o
  -7  17   2        1.55       13.73     40.63 o
  -6  17   2        1.78        1.10     41.72 o
  -5  17   2       23.83       12.63     40.63 o
  -4  17   2      134.90      104.95     37.08 o
  -3  17   2        5.55       -9.38     18.62 o
  -2  17   2        1.13        4.02     19.70 o
  -1  17   2        5.11       48.68     22.91 o
   0  17   2       10.80       33.89     20.66 o
  -5  18   2        0.94       14.82     37.88 o
  -4  18   2       17.04       53.37     43.65 o
  -3  18   2       88.98       77.14     36.10 o
  -2  18   2       42.52       63.44     34.78 o
   1 -18   3        8.52       24.33     35.96 o
   2 -18   3       59.90       48.41     33.54 o
   3 -18   3       10.16       30.28     50.51 o
   4 -18   3       36.78       66.58     33.20 o
   5 -18   3        3.62      -17.02     34.59 o
   6 -18   3       12.93       51.06     41.72 o
  -1 -17   3        2.86      -10.18     18.71 o
   0 -17   3        0.51       -8.55     18.58 o
   1 -17   3        4.24       -9.43     17.24 o
   2 -17   3        1.87       11.48     33.89 o
   3 -17   3        0.26      -10.13     16.63 o
   4 -17   3        3.02       -7.74     23.43 o
   5 -17   3        1.11       39.00     28.72 o
   6 -17   3        0.00       28.55     36.78 o
   7 -17   3        0.36      -13.18     31.29 o
   8 -17   3       13.91       31.84     38.43 o
  -2 -16   3        3.36       27.67     19.21 o
  -1 -16   3        0.21        9.43     17.25 o
   0 -16   3        0.02       21.26     19.18 o
   1 -16   3       26.76       30.57     19.35 o
   2 -16   3       86.40       44.10     24.37 o
   3 -16   3        0.58       22.80     16.56 o
   4 -16   3       55.84       40.26     18.33 o
   5 -16   3      133.84       99.19     32.40 o
   6 -16   3      178.71       82.92     48.32 o
   7 -16   3        0.27        0.00     30.74 o
   8 -16   3        7.65        7.14     38.43 o
   9 -16   3        0.48       -4.94     37.88 o
  -3 -15   3       14.04       25.09     31.02 o
  -2 -15   3       24.74       27.97     21.99 o
  -1 -15   3       15.95       64.12     24.69 o
   0 -15   3       31.27       48.76     23.32 o
   1 -15   3       24.11       15.61     21.67 o
   2 -15   3      199.89      235.45     32.61 o
   3 -15   3      999.38     1053.67     82.86 o
   4 -15   3      298.51      281.30     35.58 o
   5 -15   3       82.83       89.50     23.46 o
   6 -15   3       79.30       61.35     22.35 o
   7 -15   3        0.43       -5.53     17.35 o
   9 -15   3       10.53      -18.12     32.94 o
  -4 -14   3        1.10       21.11     24.01 o
  -3 -14   3       13.92       11.45     17.39 o
  -2 -14   3        4.38        8.95     12.46 o
  -1 -14   3      129.94      114.40     20.88 o
   0 -14   3       26.66       44.56     17.54 o
   1 -14   3      266.54      199.66     29.51 o
   2 -14   3       12.49       25.89     20.04 o
   3 -14   3      151.01      186.02     28.50 o
   4 -14   3       71.01       58.49     20.76 o
   5 -14   3      429.00      440.39     61.66 o
   6 -14   3       29.91        4.09     25.18 o
   7 -14   3      111.48      103.41     28.13 o
   8 -14   3       52.16      124.18     45.02 o
   9 -14   3       13.84        5.49     29.10 o
  10 -14   3        9.96      -12.63     35.14 o
  -5 -13   3        2.37       57.11     27.17 o
  -4 -13   3        1.01       -2.14     17.24 o
  -3 -13   3       68.47       43.79     17.06 o
  -2 -13   3       42.20       51.43     14.39 o
  -1 -13   3       21.99      100.95     19.77 o
   0 -13   3       13.39       36.85     12.84 o
   1 -13   3        4.97        8.09     10.84 o
   2 -13   3        0.01       -7.90     14.84 o
   3 -13   3     1000.58      794.43     59.67 o
   4 -13   3       16.05       15.81     13.53 o
   5 -13   3       60.92       35.69     26.14 o
   6 -13   3       16.60        1.24     16.01 o
   7 -13   3        0.36       17.35     16.75 o
   8 -13   3       20.33        8.00     18.33 o
   9 -13   3      160.17      143.59     32.77 o
  10 -13   3       62.55       64.79     40.63 o
  -6 -12   3       17.07       50.86     25.98 o
  -5 -12   3       38.55       42.81     24.27 o
  -4 -12   3        0.59       -3.18     20.42 o
  -3 -12   3        5.23      142.82     20.58 o
  -2 -12   3       92.88      109.73     16.43 o
  -1 -12   3       48.12       52.36     13.05 o
   0 -12   3      167.27      186.49     23.65 o
   1 -12   3        0.15       97.40     22.70 o
   2 -12   3      556.01      506.04     68.36 o
   3 -12   3      568.72      448.54     36.93 o
   4 -12   3       55.71       86.77     17.59 o
   5 -12   3      385.13      387.02     50.74 o
   6 -12   3      268.67      254.63     39.95 o
   7 -12   3      499.46      449.11     64.82 o
   8 -12   3        8.69       -0.80     33.21 o
   9 -12   3      172.76      158.08     32.94 o
  10 -12   3       11.94       11.85     36.51 o
  11 -12   3        5.17       47.76     33.49 o
  -7 -11   3        4.06       -0.53     15.53 o
  -6 -11   3       28.34        5.90     20.60 o
  -5 -11   3      174.34      168.63     36.24 o
  -4 -11   3     1390.02     1355.28     82.26 o
  -3 -11   3        2.56       33.01     13.49 o
  -2 -11   3      102.38       67.03     13.57 o
  -1 -11   3      331.63      299.24     28.72 o
   0 -11   3      356.34      418.97     33.46 o
   1 -11   3     1121.41      991.03     64.02 o
   2 -11   3      137.77      291.30     26.27 o
   3 -11   3      175.42      180.16     21.89 o
   4 -11   3        0.92       18.58     10.37 o
   5 -11   3      157.39      189.38     21.77 o
   6 -11   3      117.83      116.72     17.83 o
   7 -11   3       74.37       56.68     20.70 o
   8 -11   3        0.06       -1.34     20.86 o
   9 -11   3       18.52       45.67     21.73 o
  10 -11   3       12.38       21.79     21.48 o
  11 -11   3       22.66       30.47     22.13 o
  -7 -10   3       97.62      124.13     23.10 o
  -6 -10   3        9.66       34.89     19.30 o
  -5 -10   3      114.11      139.48     20.26 o
  -4 -10   3       77.19       89.75     16.38 o
  -3 -10   3       31.17      106.38     19.31 o
  -2 -10   3      683.31      644.17     39.69 o
  -1 -10   3       46.09      301.96     31.57 o
   0 -10   3       10.36       16.04      8.29 o
   1 -10   3       45.11       38.47     10.96 o
   2 -10   3       41.38       37.26     15.40 o
   3 -10   3       24.52       36.19     11.00 o
   4 -10   3       63.81       81.28     14.82 o
   5 -10   3        4.03       15.61      9.40 o
   6 -10   3        6.56        4.59     11.03 o
   7 -10   3      243.05      309.53     29.37 o
   8 -10   3       27.51       31.61     15.37 o
   9 -10   3       97.62       94.24     25.23 o
  10 -10   3       62.36       81.90     37.33 o
  11 -10   3       26.43       27.83     21.48 o
  -8  -9   3       18.67       11.97     14.00 o
  -7  -9   3       58.58       93.54     30.75 o
  -6  -9   3        0.01        3.34     13.45 o
  -5  -9   3        0.11       16.07     11.02 o
  -4  -9   3       12.68        7.34     17.99 o
  -3  -9   3       13.75       30.95     11.26 o
  -2  -9   3      691.06      708.99     42.09 o
  -1  -9   3       64.78       71.31     11.38 o
   0  -9   3      102.10      135.47     16.43 o
   1  -9   3      729.59      808.27     49.94 o
   2  -9   3      167.26      242.46     42.17 o
   3  -9   3      142.17      163.02     18.26 o
   4  -9   3       23.54       39.12     11.81 o
   5  -9   3      142.46      160.29     20.76 o
   6  -9   3       44.05       52.53     13.50 o
   7  -9   3      127.63      151.87     20.29 o
   8  -9   3      228.49      322.44     34.58 o
   9  -9   3      134.79      127.74     30.49 o
  10  -9   3        0.44       -1.98     15.90 o
  11  -9   3       25.08       62.45     19.38 o
  -8  -8   3       14.82       32.85     13.03 o
  -7  -8   3       39.15       45.05     13.41 o
  -6  -8   3      600.58      615.26     38.47 o
  -5  -8   3      131.66      127.12     15.06 o
  -4  -8   3      357.39      366.84     26.01 o
  -3  -8   3       15.27       58.74     11.81 o
  -2  -8   3        0.42        5.33      9.29 o
  -1  -8   3      674.89      765.01     47.13 o
   0  -8   3       40.59       36.46      9.70 o
   1  -8   3      171.06      245.17     21.78 o
   2  -8   3     1578.42     1678.52     87.85 o
   3  -8   3      245.14      278.69     21.14 o
   4  -8   3     1330.42     1471.87     96.17 o
   5  -8   3       44.14       40.49      7.63 o
   6  -8   3       68.22       95.70     15.33 o
   7  -8   3      922.60     1036.22     62.27 o
   8  -8   3        2.84        2.00     14.34 o
   9  -8   3        5.66        0.75     12.18 o
  10  -8   3       14.35       10.58     13.26 o
  11  -8   3        2.83        5.29     15.78 o
  -9  -7   3        9.80       10.60     18.66 o
  -8  -7   3      224.04      229.66     22.91 o
  -7  -7   3       20.57       25.90      9.88 o
  -6  -7   3       87.74       75.42     12.63 o
  -5  -7   3       40.96       59.81     10.98 o
  -4  -7   3      379.44      359.25     24.79 o
  -3  -7   3        3.31        6.46      6.17 o
  -2  -7   3      687.99      677.05     37.18 o
  -1  -7   3      267.69      277.21     21.73 o
   0  -7   3       47.62       44.95     10.08 o
   1  -7   3      346.33      466.36     28.74 o
   2  -7   3      112.48      157.26     14.28 o
   3  -7   3      569.86      609.50     31.88 o
   4  -7   3      352.56      331.47     30.70 o
   5  -7   3      396.34      475.97     36.66 o
   6  -7   3      328.30      368.04     28.90 o
   7  -7   3        2.17       -5.63      8.82 o
   8  -7   3        2.72       -5.43      9.21 o
   9  -7   3       55.52       70.72     16.45 o
  10  -7   3      118.08       67.95     18.09 o
  11  -7   3       34.83       62.19     18.98 o
  -9  -6   3        0.32       -6.75     23.13 o
  -8  -6   3      380.34      342.65     40.93 o
  -7  -6   3      145.13      172.76     20.97 o
  -6  -6   3       40.87       50.25     13.53 o
  -5  -6   3       42.81       32.83      8.86 o
  -4  -6   3       94.92      100.00     10.27 o
  -3  -6   3       12.35       27.04      7.58 o
  -2  -6   3     1646.80     1868.34     78.15 o
  -1  -6   3      578.33      613.35     33.29 o
   0  -6   3        9.63        4.77      5.58 o
   1  -6   3        3.81       11.73      5.61 o
   2  -6   3     3663.24     3596.54    145.26 o
   3  -6   3      232.28      226.82     17.85 o
   4  -6   3      279.44      239.06     15.41 o
   5  -6   3      244.56      239.28     18.44 o
   6  -6   3      984.95     1043.69     59.02 o
   7  -6   3      157.82      169.66     18.22 o
   8  -6   3        1.40       10.66      9.75 o
   9  -6   3        1.61      -14.62      9.75 o
  10  -6   3       32.24        8.86     14.22 o
  11  -6   3        2.60        6.07     29.90 o
 -10  -5   3       22.23       20.14     19.81 o
  -9  -5   3       29.15        9.09     17.91 o
  -8  -5   3      107.23       75.92     33.17 o
  -7  -5   3        0.44      -11.17      7.44 o
  -6  -5   3      186.18      168.04     14.36 o
  -5  -5   3      279.96      313.93     20.06 o
  -4  -5   3        0.09       -2.23      5.19 o
  -3  -5   3      225.40      214.41     12.78 o
  -2  -5   3      300.27      349.12     17.09 o
  -1  -5   3        0.98        3.41      4.08 o
   0  -5   3        0.17        6.34      6.07 o
   1  -5   3       14.91       20.08      5.92 o
   2  -5   3      581.12      615.87     29.05 o
   3  -5   3      253.38      286.58     15.69 o
   4  -5   3     1215.62     1135.30     44.58 o
   5  -5   3       53.36       46.32      8.21 o
   6  -5   3      639.85      712.77     43.32 o
   7  -5   3       31.75       62.20     11.55 o
   8  -5   3       55.25       50.38     11.09 o
   9  -5   3      170.25      203.12     33.79 o
  10  -5   3        3.80      -12.72     10.91 o
  11  -5   3        0.16        1.69     14.71 o
 -10  -4   3        9.55        4.28     22.15 o
  -9  -4   3       44.86        2.51     16.01 o
  -8  -4   3      535.19      668.04     45.76 o
  -7  -4   3       20.04       29.65      9.25 o
  -6  -4   3       54.01       36.22      7.74 o
  -5  -4   3       68.53       68.51      9.73 o
  -4  -4   3     1955.24     2130.32     81.39 o
  -3  -4   3       65.80       96.76      7.32 o
  -2  -4   3     2832.68     3091.62    107.03 o
  -1  -4   3       32.30       29.83      5.14 o
   0  -4   3        0.53        4.19      3.63 o
   1  -4   3       40.58       50.06      6.68 o
   2  -4   3       32.55       44.85      6.05 o
   3  -4   3      760.57      671.36     27.83 o
   4  -4   3     1354.33     1317.99     56.13 o
   5  -4   3       49.29       75.06      8.86 o
   6  -4   3      220.11      285.31     22.27 o
   7  -4   3       68.06       91.74     11.65 o
   8  -4   3       59.53       67.45     12.75 o
   9  -4   3      112.32      147.85     18.86 o
  10  -4   3      120.84      122.62     17.39 o
  11  -4   3        0.29       22.70     14.98 o
 -10  -3   3      138.60      134.54     26.26 o
  -9  -3   3       93.55       93.94     17.94 o
  -8  -3   3       25.92       40.24     14.66 o
  -7  -3   3       95.00       95.06     13.72 o
  -6  -3   3       39.06       38.35     11.20 o
  -5  -3   3       26.22       24.28      6.28 o
  -4  -3   3       49.66       44.71      6.70 o
  -3  -3   3       57.19       62.95      5.65 o
  -2  -3   3      492.79      544.64     20.96 o
  -1  -3   3       46.46       33.13      4.55 o
   0  -3   3        2.98       -1.07      3.35 o
   1  -3   3      542.82      470.33     28.37 o
   2  -3   3     6626.06     6669.89    244.39 o
   3  -3   3      136.20      135.21     10.24 o
   4  -3   3     3615.61     3230.97    129.53 o
   5  -3   3       45.49       42.87      6.72 o
   6  -3   3      555.04      624.59     33.77 o
   7  -3   3       14.08       18.03      7.47 o
   8  -3   3     1648.78     1794.13     76.23 o
   9  -3   3      124.30      108.57     16.36 o
  10  -3   3      127.51      153.16     18.57 o
  11  -3   3        4.72       11.17     16.26 o
 -10  -2   3       70.16      105.32     25.60 o
  -9  -2   3        4.75        3.89     10.66 o
  -8  -2   3       98.83      119.53     28.21 o
  -7  -2   3      375.77      381.64     26.20 o
  -6  -2   3       39.76       23.48      8.21 o
  -5  -2   3      437.42      420.44     28.10 o
  -4  -2   3      482.98      410.36     19.83 o
  -3  -2   3      533.74      505.93     29.78 o
  -2  -2   3       28.64       37.26      4.90 o
  -1  -2   3        4.18       68.68     12.97 o
   0  -2   3       16.00        3.38      4.65 o
   1  -2   3       14.78       14.01      4.56 o
   2  -2   3    13075.27    11846.86    380.22 o
   3  -2   3     3744.99     3157.12    101.58 o
   4  -2   3     2336.52     2097.56     69.17 o
   5  -2   3      215.13      249.42     12.69 o
   6  -2   3      962.94      921.86     38.45 o
   7  -2   3      158.64      173.40     13.93 o
   8  -2   3        0.31      -10.84      7.23 o
   9  -2   3       15.53       16.90      9.63 o
  10  -2   3      109.09      175.88     24.41 o
  11  -2   3       28.90       51.24     25.75 o
 -11  -1   3        0.33       -9.31     17.70 o
 -10  -1   3       11.97       -3.11     13.33 o
  -9  -1   3       72.19       83.47     15.43 o
  -8  -1   3       62.07       91.51     14.55 o
  -7  -1   3        4.60        1.06      7.52 o
  -6  -1   3      898.27      958.51     55.65 o
  -5  -1   3      357.49      325.73     24.51 o
  -4  -1   3      668.07      613.08     24.62 o
  -3  -1   3       51.10       47.95      6.12 o
  -2  -1   3    10044.20     8935.27    285.48 o
  -1  -1   3       28.39       10.72      3.40 o
   0  -1   3        0.84        2.99      2.20 o
   1  -1   3      186.04      182.12      7.18 o
   2  -1   3     8763.39     7675.88    222.44 o
   3  -1   3      198.18      158.22     10.44 o
   4  -1   3      356.91      372.52     16.75 o
   5  -1   3     1078.96      943.87     33.62 o
   6  -1   3      190.64      197.81     12.40 o
   7  -1   3       38.08       37.08     11.01 o
   8  -1   3      255.85      285.51     19.12 o
   9  -1   3      257.21      312.23     23.15 o
  10  -1   3      332.61      367.23     32.08 o
  11  -1   3       14.65       28.58     18.97 o
 -11   0   3       18.35       21.37     20.98 o
 -10   0   3       62.16      115.44     21.60 o
  -9   0   3        6.06       11.67     12.64 o
  -8   0   3      147.49      146.99     20.69 o
  -7   0   3       56.40       48.10     13.36 o
  -6   0   3     1269.29     1238.89     81.20 o
  -5   0   3      187.80      164.60     21.53 o
  -4   0   3     1630.18     1598.02     80.64 o
  -3   0   3      205.97      170.39     12.10 o
  -2   0   3    13081.41    11891.08    465.17 o
  -1   0   3       36.27       32.10      4.54 o
   0   0   3       34.55       29.51      6.26 o
   1   0   3       17.07       11.03      8.29 o
   2   0   3    50682.70    52971.62   1685.71 o
   3   0   3       87.63       89.51      5.07 o
   4   0   3     2167.79     2141.67     67.32 o
   5   0   3      632.34      649.90     26.32 o
   6   0   3       79.43       79.29      7.71 o
   7   0   3       27.50       24.63      6.50 o
   8   0   3      178.76      183.40     18.08 o
   9   0   3       89.30      117.19     22.50 o
  10   0   3        2.36       -2.96     12.07 o
  11   0   3        7.23      -10.18     23.36 o
 -11   1   3        0.89       26.13     20.78 o
 -10   1   3       65.66       65.01     18.85 o
  -9   1   3       28.68       41.55     14.77 o
  -8   1   3       31.46       35.30     14.19 o
  -7   1   3       40.90       32.70     19.73 o
  -6   1   3      445.01      433.32     33.91 o
  -5   1   3     1703.77     1762.22    128.95 o
  -4   1   3     3861.09     3528.49    172.73 o
  -3   1   3      136.05      100.44     17.49 o
  -2   1   3     5662.68     5032.06    241.09 o
  -1   1   3     1385.93     1236.13     50.90 o
   0   1   3       32.37       34.83      5.69 o
   1   1   3     2025.59     1535.86     63.15 o
   2   1   3    24791.07    24056.76    768.69 o
   3   1   3       41.26       29.70      6.20 o
   4   1   3       45.46       60.82      5.66 o
   5   1   3      772.35      789.46     31.89 o
   6   1   3      130.50      154.47     12.48 o
   7   1   3       15.89       14.47      7.09 o
   8   1   3       24.92       20.80     11.34 o
   9   1   3       76.52       76.11     18.28 o
  10   1   3        1.23       -7.63     26.64 o
  11   1   3        5.71        8.29     31.29 o
 -11   2   3        9.13        2.71     21.54 o
 -10   2   3        7.74        0.91     14.35 o
  -9   2   3        0.43       -6.69     12.84 o
  -8   2   3        0.52      -14.19      9.46 o
  -7   2   3       26.75       50.33     13.49 o
  -6   2   3       56.61       59.19     16.46 o
  -5   2   3       52.10       67.14     14.99 o
  -4   2   3     2389.11     2181.80    152.88 o
  -3   2   3     4524.68     3777.92    206.67 o
  -2   2   3    59016.98    61108.44   2622.38 o
  -1   2   3       63.54      416.17     82.37 o
   0   2   3        4.27       -1.08      5.08 o
   1   2   3     6565.76     6619.52    262.97 o
   2   2   3     1031.97     1027.90     40.33 o
   3   2   3      164.38      154.52      9.91 o
   4   2   3     3588.41     3339.59    108.67 o
   5   2   3       55.57       46.55     10.48 o
   6   2   3       44.85       57.24      9.24 o
   7   2   3      250.74      239.53     19.15 o
   8   2   3      142.17      148.87     24.75 o
   9   2   3       16.55       -1.84     21.91 o
  10   2   3       24.33       10.98     15.58 o
 -11   3   3       61.80       61.89     42.87 o
 -10   3   3      108.66      171.95     32.12 o
  -9   3   3       24.03       20.28     15.98 o
  -8   3   3        1.92      -15.87     15.65 o
  -7   3   3        0.09       -7.14     12.11 o
  -6   3   3      547.26      472.06     75.29 o
  -5   3   3      192.45      135.25     24.46 o
  -4   3   3       85.32       74.73     11.97 o
  -3   3   3       84.88       59.69      6.75 o
  -2   3   3    18127.84    17408.03    683.82 o
  -1   3   3     5762.25     5874.37    216.31 o
   0   3   3      154.31      188.59     12.76 o
   1   3   3      260.11     2452.36    172.81 o
   2   3   3     7322.87     7468.21    255.84 o
   3   3   3        0.82       23.01     15.26 o
   4   3   3       20.38       13.55      6.32 o
   5   3   3       39.11       24.74      6.19 o
   6   3   3      110.20      114.67     13.51 o
   7   3   3        2.80       16.28      8.89 o
   8   3   3       66.59       69.82     13.14 o
   9   3   3        1.73        7.60     14.27 o
  10   3   3        8.27       -6.63     23.83 o
 -11   4   3        6.59        3.81     18.17 o
 -10   4   3      150.67      157.20     28.77 o
  -9   4   3      392.66      474.03    110.40 o
  -8   4   3       15.09        0.43     15.69 o
  -7   4   3        0.10        6.04     19.76 o
  -6   4   3      255.70      266.94     54.38 o
  -5   4   3     1448.01     1394.45    117.84 o
  -4   4   3     1244.72     1212.09     56.59 o
  -3   4   3      640.58      547.19     28.04 o
  -2   4   3      751.82      789.91     32.53 o
  -1   4   3    10182.16     8542.21    313.50 o
   0   4   3      956.35     1022.07     38.84 o
   1   4   3      884.00      890.47     37.01 o
   2   4   3      602.20      568.06     23.69 o
   3   4   3       82.87      341.58     50.61 o
   4   4   3      254.57      257.53     15.27 o
   5   4   3       13.96       31.24      7.16 o
   6   4   3      155.30      197.45     29.42 o
   7   4   3       18.26       19.93     10.45 o
   8   4   3      134.88      129.43     17.31 o
   9   4   3        3.35        0.91     11.56 o
  10   4   3        1.85      -25.42     20.97 o
 -11   5   3       29.47       44.00     22.83 o
 -10   5   3      107.74       89.68     34.87 o
  -9   5   3       11.45       -8.26     17.03 o
  -8   5   3     1222.63     1171.37    153.98 o
  -7   5   3        2.24       29.10     24.16 o
  -6   5   3        5.88      -19.76     13.18 o
  -5   5   3       32.26       59.17      9.83 o
  -4   5   3        0.56        9.50      6.87 o
  -3   5   3       11.18       12.42      5.49 o
  -2   5   3     6628.71     6756.18    232.03 o
  -1   5   3      912.49      898.70     33.01 o
   0   5   3      259.97      296.15     17.32 o
   1   5   3     1490.59     1184.72     44.86 o
   2   5   3      834.48      797.74     31.74 o
   3   5   3       77.50      116.77      9.42 o
   4   5   3       54.63       65.03     12.97 o
   5   5   3        4.07        4.54      8.34 o
   6   5   3       79.34       95.45     22.68 o
   7   5   3        2.46        4.09     15.12 o
   8   5   3       29.54       34.20     15.94 o
   9   5   3        0.97        9.21     13.27 o
 -11   6   3        0.00       21.26     24.24 o
 -10   6   3       23.48       13.56     20.97 o
  -9   6   3      563.44      715.31    110.98 o
  -8   6   3       86.92       28.00     25.81 o
  -7   6   3      204.22      162.01     46.13 o
  -6   6   3      100.80      112.94     15.07 o
  -5   6   3      106.62      111.16     15.84 o
  -4   6   3     2336.77     2361.70    120.14 o
  -3   6   3      775.29      819.79     35.44 o
  -2   6   3       32.80      107.84      8.35 o
  -1   6   3       28.21      388.43     21.12 o
   0   6   3       29.89       19.51      8.43 o
   1   6   3      119.96      185.81     18.20 o
   2   6   3     1101.81     1123.92     45.84 o
   3   6   3       75.75      225.38     36.61 o
   4   6   3        0.98        1.03      8.23 o
   5   6   3      171.68      158.04     19.23 o
   6   6   3      255.57      260.60     33.46 o
   7   6   3        2.65       -2.94     15.30 o
   8   6   3        0.01      -20.17     13.45 o
   9   6   3        9.96       17.50     15.16 o
 -11   7   3       11.93        9.83     23.25 o
 -10   7   3       91.37      114.83     56.83 o
  -9   7   3      424.39      557.53     96.13 o
  -8   7   3       64.96       97.73     38.43 o
  -7   7   3        0.11       -7.25      9.08 o
  -6   7   3       79.43       96.16     16.41 o
  -5   7   3      315.96      365.32     32.74 o
  -4   7   3       24.98       24.28      6.73 o
  -3   7   3     1067.30     1116.99     43.30 o
  -2   7   3        1.26      158.33     16.51 o
  -1   7   3      365.64      349.13     22.14 o
   0   7   3      141.33      187.88     15.89 o
   1   7   3      287.19      338.83     22.95 o
   2   7   3      131.48      140.24     12.91 o
   3   7   3       83.45      102.20     10.74 o
   4   7   3        9.22        5.27     10.70 o
   5   7   3       87.06       70.33     16.75 o
   6   7   3      103.74       61.05     32.46 o
   7   7   3       29.18       41.75     22.20 o
   8   7   3       87.72       71.77     41.73 o
 -11   8   3       26.24       61.67     29.15 o
 -10   8   3        0.11       -9.33     28.55 o
  -9   8   3       75.23       96.13     27.45 o
  -8   8   3      213.09      238.20     26.64 o
  -7   8   3      283.72      280.34     28.77 o
  -6   8   3       28.34       17.05     12.49 o
  -5   8   3       56.35       50.09     11.45 o
  -4   8   3      501.77      553.51     26.36 o
  -3   8   3      165.94      163.89     15.01 o
  -2   8   3      637.19      764.43     43.53 o
  -1   8   3       68.99      146.77     14.08 o
   0   8   3       21.10       29.32      8.33 o
   1   8   3       93.52       99.75     12.26 o
   2   8   3       82.38       86.45     11.32 o
   3   8   3       42.34       37.55      8.97 o
   4   8   3       49.53       81.25     14.90 o
   5   8   3        6.79       -8.50     12.66 o
   6   8   3        9.47       -5.02     18.07 o
   7   8   3      102.58       69.86     28.83 o
   8   8   3       17.55       35.65     21.86 o
 -11   9   3        5.54        5.49     32.94 o
 -10   9   3       40.46       57.91     21.71 o
  -9   9   3      437.20      467.21     52.73 o
  -8   9   3        6.11        3.72     16.08 o
  -7   9   3      235.42      292.26     31.65 o
  -6   9   3       25.41       35.94     13.71 o
  -5   9   3       76.09       84.30     12.80 o
  -4   9   3        0.72       -1.95      7.31 o
  -3   9   3      988.31     1047.88     73.40 o
  -2   9   3       84.01       82.43     18.17 o
  -1   9   3        3.71       32.10      9.29 o
   0   9   3        0.99       -2.87      6.75 o
   1   9   3       47.32       36.75      9.31 o
   2   9   3      169.68      188.90     16.63 o
   3   9   3       50.82      104.00     11.90 o
   4   9   3      551.03      507.47     34.84 o
   5   9   3      304.99      336.23     37.30 o
   6   9   3       39.86       58.12     24.37 o
   7   9   3        0.02       -0.61     20.58 o
 -11  10   3       46.74       83.66     30.20 o
 -10  10   3        1.68       -5.35     18.75 o
  -9  10   3       14.86       10.48     18.44 o
  -8  10   3        8.59      -22.10     14.74 o
  -7  10   3      219.52      226.71     28.69 o
  -6  10   3       88.42       57.90     20.21 o
  -5  10   3      231.49      193.07     21.90 o
  -4  10   3        8.45       -3.67      9.21 o
  -3  10   3       44.35       27.57     16.90 o
  -2  10   3        7.84        0.13      8.33 o
  -1  10   3       52.65       59.51     15.67 o
   0  10   3        0.98       13.59      8.57 o
   1  10   3      103.11      265.84     21.11 o
   2  10   3        0.71       35.93      9.61 o
   3  10   3      272.96      255.60     20.38 o
   4  10   3       20.90        0.06     11.42 o
   5  10   3      119.03      133.44     25.76 o
   6  10   3       17.78        4.23     20.68 o
   7  10   3       11.81       21.06     38.98 o
 -11  11   3        2.49      -29.65     26.90 o
 -10  11   3        0.31        5.28     23.61 o
  -9  11   3       31.20       40.70     40.08 o
  -8  11   3       41.23       23.82     18.73 o
  -7  11   3        5.67       20.29     19.40 o
  -6  11   3      132.94      117.72     27.95 o
  -5  11   3       61.26       81.11     16.58 o
  -4  11   3       50.73       61.70     15.90 o
  -3  11   3       37.24       37.89     12.73 o
  -2  11   3      285.15      304.91     26.35 o
  -1  11   3      686.07      689.44     47.84 o
   0  11   3       69.56       92.83     15.46 o
   1  11   3      570.61      530.40     36.36 o
   2  11   3        0.02        6.84      9.74 o
   3  11   3        9.66       23.89     10.48 o
   4  11   3      215.05      205.02     30.91 o
   5  11   3      139.36       79.62     43.61 o
   6  11   3        1.81       21.43     24.20 o
 -10  12   3       24.63       37.33     33.49 o
  -9  12   3        3.49      -20.23     18.82 o
  -8  12   3        0.45      -25.88     17.35 o
  -7  12   3       17.26       23.03     21.33 o
  -6  12   3       39.22       18.14     20.95 o
  -5  12   3      188.37      196.82     33.45 o
  -4  12   3      216.08      223.64     23.83 o
  -3  12   3      431.22      399.32     35.70 o
  -2  12   3      302.40      284.52     26.77 o
  -1  12   3        3.85      136.93     18.58 o
   0  12   3      114.22      149.37     19.40 o
   1  12   3        0.09        6.58     10.50 o
   2  12   3      107.16       50.43     13.53 o
   3  12   3       23.11       19.85     11.76 o
   4  12   3       87.17       66.52     22.57 o
   5  12   3        0.01       24.18     25.29 o
 -10  13   3        8.11      -31.29     28.00 o
  -9  13   3        0.04       14.27     33.49 o
  -8  13   3       10.55        5.63     20.71 o
  -7  13   3       15.71        9.66     20.25 o
  -6  13   3      200.58      255.50     54.09 o
  -5  13   3      578.71      620.24     55.84 o
  -4  13   3        5.86       29.75     15.29 o
  -3  13   3       31.81       59.66     14.51 o
  -2  13   3      105.84       96.12     21.95 o
  -1  13   3       40.91       44.21     19.68 o
   0  13   3      176.53      215.35     23.72 o
   1  13   3      179.18      254.23     25.26 o
   2  13   3        7.29        6.43     12.75 o
   3  13   3        0.61       11.96     24.78 o
   4  13   3        4.03        5.68     24.06 o
   5  13   3       42.38        3.29     43.92 o
 -10  14   3       52.85       25.80     38.43 o
  -9  14   3       18.32       28.55     35.69 o
  -8  14   3       12.41       66.43     41.18 o
  -7  14   3       24.03       -9.92     54.08 o
  -6  14   3       43.17       52.66     25.41 o
  -5  14   3        3.58       19.74     16.84 o
  -4  14   3       36.37       57.41     24.92 o
  -3  14   3      280.37      256.56     35.15 o
  -2  14   3       48.39       47.30     19.20 o
  -1  14   3      116.19      140.98     24.28 o
   0  14   3       18.01       28.49     14.45 o
   1  14   3       40.94       35.78     30.83 o
   2  14   3        5.77        8.10     15.87 o
   3  14   3        6.76       10.32     29.92 o
   4  14   3        8.55       23.54     28.33 o
  -9  15   3        0.49      -34.59     33.49 o
  -8  15   3        3.56       23.06     36.78 o
  -7  15   3        4.37       92.78     42.82 o
  -6  15   3       26.02       50.98     25.93 o
  -5  15   3        3.90       35.09     19.79 o
  -4  15   3       31.30       40.27     19.99 o
  -3  15   3       73.57       82.79     23.82 o
  -2  15   3       79.06       91.55     23.65 o
  -1  15   3        0.26        4.17     15.79 o
   0  15   3      322.78      411.90     58.64 o
   1  15   3       76.01       89.39     23.65 o
   2  15   3       26.10       95.89     34.84 o
   3  15   3        9.93       27.38     81.25 o
  -8  16   3       57.99      108.71     53.81 o
  -7  16   3       81.19       30.20     40.63 o
  -6  16   3       24.91      -18.67     31.29 o
  -5  16   3        6.32      -17.40     20.53 o
  -4  16   3        0.33       49.90     38.42 o
  -3  16   3       38.54        5.98     18.96 o
  -2  16   3        4.28        2.11     19.14 o
  -1  16   3        5.30       24.54     19.24 o
   0  16   3       33.55       75.22     25.12 o
   1  16   3      213.55      124.83     27.33 o
  -7  17   3        2.07       31.29     41.72 o
  -6  17   3       76.58      141.65     55.45 o
  -5  17   3       25.14       87.29     48.31 o
  -4  17   3        0.02      -18.99     25.05 o
  -3  17   3       31.69       34.97     22.63 o
  -2  17   3       19.52       17.20     20.11 o
  -1  17   3        5.14       34.19     22.42 o
   0  17   3       13.33        5.96     20.53 o
  -4  18   3       64.68       47.22     44.47 o
   1 -18   4        1.14      -23.49     25.80 o
   2 -18   4       18.53       19.84     30.25 o
   3 -18   4        9.90       17.22     27.21 o
   4 -18   4        0.02       17.70     29.54 o
   5 -18   4        1.95      -14.27     36.78 o
   6 -18   4        4.95       14.82     41.72 o
  -1 -17   4        2.79       11.16     18.29 o
   0 -17   4        6.16       -6.08     20.91 o
   1 -17   4        0.56       -8.68     15.98 o
   2 -17   4        0.03      -11.29     17.91 o
   3 -17   4        2.62       25.22     27.82 o
   4 -17   4        9.11       -9.46     35.14 o
   5 -17   4       11.89       -6.82     26.78 o
   6 -17   4       81.23      191.62     60.40 o
   7 -17   4        0.04        2.20     35.69 o
  -2 -16   4       44.39       59.70     33.55 o
  -1 -16   4        7.67      -15.67     15.74 o
   0 -16   4        0.75       -4.97     15.93 o
   1 -16   4       36.36       81.39     34.91 o
   2 -16   4      114.40      123.00     26.89 o
   3 -16   4       19.39       -0.11     14.65 o
   4 -16   4      147.20       94.25     33.99 o
   5 -16   4      245.21      267.61     36.89 o
   6 -16   4        9.44       22.51     36.23 o
   7 -16   4       24.24       38.98     38.43 o
   8 -16   4       15.75       13.73     39.53 o
  -3 -15   4        1.58       29.57     35.14 o
  -2 -15   4        0.53       -2.53     15.43 o
  -1 -15   4       20.44       22.32     25.28 o
   0 -15   4        0.93        7.24     14.38 o
   1 -15   4        1.25       35.08     16.94 o
   2 -15   4       85.88       81.54     22.25 o
   3 -15   4        1.84      -14.29     12.25 o
   4 -15   4       19.49       42.09     18.70 o
   5 -15   4        8.18       -8.96     14.73 o
   6 -15   4       86.01       70.53     21.43 o
   7 -15   4       10.07      -11.35     18.12 o
   8 -15   4        3.81        0.55     34.04 o
   9 -15   4        6.51        6.04     35.69 o
  -4 -14   4       16.56       35.35     26.54 o
  -3 -14   4       31.36       17.51     20.32 o
  -2 -14   4      210.79      219.50     35.90 o
  -1 -14   4      113.12      115.66     23.42 o
   0 -14   4       25.29       39.53     17.46 o
   1 -14   4      343.78      272.95     34.61 o
   2 -14   4      163.61      379.54     40.45 o
   3 -14   4      591.75      595.55     54.06 o
   4 -14   4       15.61       38.34     20.08 o
   5 -14   4        1.72       10.52     15.30 o
   6 -14   4      229.17      230.59     31.08 o
   7 -14   4       61.84       17.41     19.59 o
   8 -14   4      145.70      214.00     42.28 o
   9 -14   4       81.16       34.04     37.88 o
  10 -14   4       34.01       67.53     41.73 o
  -5 -13   4        0.01        2.90     22.30 o
  -4 -13   4        3.24       -1.82     18.93 o
  -3 -13   4       11.58       15.41     15.53 o
  -2 -13   4        1.45        7.32     11.53 o
  -1 -13   4      175.99      260.63     27.71 o
   0 -13   4      162.41      135.71     19.39 o
   1 -13   4      190.32      193.27     36.12 o
   2 -13   4      155.77      170.76     22.94 o
   3 -13   4     1560.80     1360.32     91.83 o
   4 -13   4       19.88       44.87     16.38 o
   5 -13   4      187.37      196.49     41.05 o
   6 -13   4      472.49      493.73     46.32 o
   7 -13   4      125.50      101.08     35.69 o
   8 -13   4       86.16       68.89     32.67 o
   9 -13   4       12.30       -4.30     18.68 o
  10 -13   4      101.78      187.03     37.65 o
  -6 -12   4       52.85       71.13     22.11 o
  -5 -12   4       19.98       20.66     26.08 o
  -4 -12   4      161.58      201.96     25.54 o
  -3 -12   4       11.25       14.30     14.34 o
  -2 -12   4     1416.00     1383.01     71.99 o
  -1 -12   4        9.26       60.18     13.94 o
   0 -12   4       51.39       46.54     12.52 o
   1 -12   4       47.36       41.74     13.51 o
   2 -12   4       76.66       99.83     16.43 o
   3 -12   4       89.86       83.49     16.20 o
   4 -12   4       30.07       69.36     14.27 o
   5 -12   4        5.52       -6.67      9.64 o
   6 -12   4        7.18      -15.75     10.50 o
   7 -12   4        0.01       -3.08     14.82 o
   8 -12   4       13.50        5.01     17.25 o
   9 -12   4      228.83      363.66     83.74 o
  10 -12   4       39.63       25.41     37.33 o
  11 -12   4        3.79       16.05     22.51 o
  -6 -11   4        1.94        5.25     15.22 o
  -5 -11   4       36.47       41.34     17.47 o
  -4 -11   4      425.38      391.36     34.20 o
  -3 -11   4      127.55      172.46     21.75 o
  -2 -11   4      536.63      487.19     33.95 o
  -1 -11   4       77.50       80.48     13.90 o
   0 -11   4     2812.40     2630.98    123.61 o
   1 -11   4     1131.64      931.47     66.52 o
   2 -11   4      100.01      172.60     20.11 o
   3 -11   4       39.67       36.01     12.04 o
   4 -11   4      419.56      397.48     39.57 o
   5 -11   4       20.51       23.90     11.34 o
   6 -11   4       38.61       20.83     12.03 o
   7 -11   4       13.67       13.45     17.57 o
   8 -11   4        4.13       -6.85     17.84 o
   9 -11   4       73.63       37.38     19.91 o
  10 -11   4      105.97      114.63     26.78 o
  11 -11   4       28.29       43.58     23.44 o
  -7 -10   4        3.40       -7.53     13.55 o
  -6 -10   4      306.49      263.38     32.48 o
  -5 -10   4        6.58        3.31     10.49 o
  -4 -10   4      638.11      615.76     44.76 o
  -3 -10   4       28.57      150.55     32.67 o
  -2 -10   4      255.20      261.97     22.65 o
  -1 -10   4      120.83      336.48     25.52 o
   0 -10   4       81.41      100.75     15.42 o
   1 -10   4       45.36       63.60     21.61 o
   2 -10   4       46.15       32.35     15.37 o
   3 -10   4        2.33       35.08     12.52 o
   4 -10   4      113.45      116.79     16.60 o
   5 -10   4       81.90       71.22     13.57 o
   6 -10   4       94.03       75.49     16.33 o
   7 -10   4       14.53       20.49     19.76 o
   8 -10   4        0.60       14.02     13.37 o
   9 -10   4        0.22       -0.01     17.57 o
  10 -10   4       76.08       84.85     25.15 o
  11 -10   4        0.01        3.48     17.19 o
  -8  -9   4       27.42        8.47     14.49 o
  -7  -9   4       30.27       26.80     14.35 o
  -6  -9   4      369.94      358.01     30.33 o
  -5  -9   4       86.78       73.73     12.45 o
  -4  -9   4      316.92      301.56     27.08 o
  -3  -9   4        0.28       23.24     11.55 o
  -2  -9   4      374.16      394.69     27.85 o
  -1  -9   4        1.47        8.71     10.01 o
   0  -9   4      216.64      359.18     29.65 o
   1  -9   4      161.34      182.29     19.18 o
   2  -9   4      532.11      562.34     39.10 o
   3  -9   4      919.46      879.98     59.97 o
   4  -9   4       62.44       69.48     12.52 o
   5  -9   4       84.38       76.81     13.00 o
   6  -9   4       16.88       28.21      8.97 o
   7  -9   4       34.62       20.84     11.50 o
   8  -9   4      441.69      438.75     41.95 o
   9  -9   4      112.96      132.97     23.23 o
  10  -9   4        0.43       10.80     18.02 o
  11  -9   4       33.15        9.41     19.00 o
  -8  -8   4        0.92        1.28     10.93 o
  -7  -8   4       13.34        3.54     11.02 o
  -6  -8   4        1.34        9.65      9.97 o
  -5  -8   4        3.94        5.00      8.48 o
  -4  -8   4      769.05      696.80     40.98 o
  -3  -8   4        5.52        7.22      7.66 o
  -2  -8   4       40.44       28.94     10.49 o
  -1  -8   4      148.45      181.73     18.07 o
   0  -8   4     1716.63     1869.45     97.48 o
   1  -8   4      276.54      313.73     25.86 o
   2  -8   4       39.42       57.01     11.10 o
   3  -8   4       78.17       51.00     11.23 o
   4  -8   4      110.40       98.64     12.72 o
   5  -8   4       37.39       47.25      8.99 o
   6  -8   4        1.13       10.59      9.59 o
   7  -8   4       49.10       39.94     11.81 o
   8  -8   4       23.18       32.28     12.20 o
   9  -8   4       50.49       36.52     16.03 o
  10  -8   4       11.49        7.70     12.88 o
  11  -8   4        0.00       29.64     16.51 o
  -9  -7   4        1.32        5.97     17.97 o
  -8  -7   4        9.10       11.31      9.78 o
  -7  -7   4        0.00      -13.30      8.87 o
  -6  -7   4      600.76      713.95     41.99 o
  -5  -7   4       20.74       14.22      7.85 o
  -4  -7   4      721.41      724.15     43.22 o
  -3  -7   4      171.45      163.40     15.51 o
  -2  -7   4     1063.06      968.21     54.63 o
  -1  -7   4      201.33      283.73     22.87 o
   0  -7   4    14632.92    15618.53    761.60 o
   1  -7   4      200.04      317.78     24.51 o
   2  -7   4      208.47      294.68     36.79 o
   3  -7   4        1.97        4.12      6.46 o
   4  -7   4     1107.34     1017.22     45.37 o
   5  -7   4       23.04       30.17      6.91 o
   6  -7   4      426.84      427.85     32.01 o
   7  -7   4      115.76      146.24     17.65 o
   8  -7   4       16.31        8.84     10.55 o
   9  -7   4       15.33       12.34     11.31 o
  10  -7   4        0.26      -11.41     12.52 o
  11  -7   4        6.22       -6.34     18.44 o
  -9  -6   4       14.28       18.70     24.84 o
  -8  -6   4       18.66        9.36      8.72 o
  -7  -6   4        5.64       -0.13     10.12 o
  -6  -6   4      113.05       84.94     12.55 o
  -5  -6   4      203.75      178.62     16.64 o
  -4  -6   4      138.56      151.58     11.54 o
  -3  -6   4       59.07      157.59     16.49 o
  -2  -6   4       61.80       52.59      8.51 o
  -1  -6   4      502.11      503.27     26.57 o
   0  -6   4     3414.37     3602.37    134.91 o
   1  -6   4       73.35       76.81      9.52 o
   2  -6   4     4018.09     4203.31    157.05 o
   3  -6   4      233.56      230.81     14.72 o
   4  -6   4     2581.74     2540.05     96.66 o
   5  -6   4       12.56       21.41      6.17 o
   6  -6   4        1.11       -7.07      6.97 o
   7  -6   4      617.10      739.10     47.31 o
   8  -6   4      238.75      276.43     22.29 o
   9  -6   4       30.81       36.12     12.29 o
  10  -6   4       56.04       73.25     17.55 o
  11  -6   4        0.02       -0.49     21.59 o
  -9  -5   4       35.99       21.44     18.11 o
  -8  -5   4       16.01       17.09     13.71 o
  -7  -5   4        8.28        4.11      7.14 o
  -6  -5   4       14.55       27.12      8.00 o
  -5  -5   4      160.96      148.52     13.42 o
  -4  -5   4      245.52      298.84     16.55 o
  -3  -5   4       10.42        3.28      4.64 o
  -2  -5   4      711.76      730.39     30.05 o
  -1  -5   4       14.57       36.40      6.23 o
   0  -5   4       38.81       48.36      6.39 o
   1  -5   4      114.37      107.80      8.54 o
   2  -5   4       10.53       -0.11      4.61 o
   3  -5   4      259.76      238.89     14.45 o
   4  -5   4        1.68        2.74      5.00 o
   5  -5   4       31.42       15.29      6.81 o
   6  -5   4      695.46      704.86     44.28 o
   7  -5   4       38.93       39.41      9.23 o
   8  -5   4       27.05       19.44      9.82 o
   9  -5   4        2.12       10.04     11.87 o
  10  -5   4       23.10       38.08     13.14 o
  11  -5   4        4.92        8.76     16.36 o
 -10  -4   4      114.28       91.36     25.83 o
  -9  -4   4       54.77       66.79     33.17 o
  -8  -4   4      145.09      164.80     23.72 o
  -7  -4   4       76.15       81.67     10.78 o
  -6  -4   4      252.73      237.03     18.31 o
  -5  -4   4      281.84      295.51     22.72 o
  -4  -4   4      176.15      201.75     12.44 o
  -3  -4   4        2.34        7.65      4.75 o
  -2  -4   4     4550.35     4660.93    151.47 o
  -1  -4   4       24.23       39.20      5.80 o
   0  -4   4     5155.07     5387.14    174.19 o
   1  -4   4      116.43       70.16      6.69 o
   2  -4   4      762.24      725.99     30.75 o
   3  -4   4      628.51      650.62     38.36 o
   4  -4   4     1220.84     1184.02     45.78 o
   5  -4   4       12.82       10.15      6.25 o
   6  -4   4     1590.39     1432.83     67.64 o
   7  -4   4       98.29      120.79     13.31 o
   8  -4   4      977.45     1026.11     52.30 o
   9  -4   4       98.51      123.13     19.76 o
  10  -4   4       57.72       31.17     13.20 o
  11  -4   4       13.59        4.04     26.35 o
 -10  -3   4        2.64      -11.25     17.08 o
  -9  -3   4        2.47       -7.68     17.20 o
  -8  -3   4      167.39      166.85     31.23 o
  -7  -3   4        6.32        5.13      9.32 o
  -6  -3   4       13.71       16.29      5.87 o
  -5  -3   4       16.74       19.13      6.00 o
  -4  -3   4     1562.41     1465.12     57.15 o
  -3  -3   4       13.88       14.85      4.84 o
  -2  -3   4        5.79       12.37      4.86 o
  -1  -3   4        1.87       15.71      4.34 o
   0  -3   4     4613.14     4796.06    154.90 o
   1  -3   4       67.09       70.78      6.15 o
   2  -3   4     1967.24     1875.38     81.14 o
   3  -3   4     1427.60     1228.61     41.94 o
   4  -3   4     2431.85     2370.93     78.68 o
   5  -3   4       28.08       12.53      7.10 o
   6  -3   4     1832.10     1770.60     81.81 o
   7  -3   4        8.26        0.83      6.70 o
   8  -3   4       25.70       27.07      9.52 o
   9  -3   4        0.49      -10.17      9.42 o
  10  -3   4       87.60       92.31     19.15 o
  11  -3   4        0.80       26.43     20.53 o
 -10  -2   4       42.88       61.75     18.07 o
  -9  -2   4       10.16       34.59     12.46 o
  -8  -2   4        0.03      -15.10     10.06 o
  -7  -2   4       60.68       57.54     12.31 o
  -6  -2   4       85.40      104.20     12.62 o
  -5  -2   4        0.71       -0.84      4.36 o
  -4  -2   4     2486.69     2419.93     85.13 o
  -3  -2   4      118.98      126.31     10.11 o
  -2  -2   4      849.29      730.08     25.43 o
  -1  -2   4       60.88       90.32      7.83 o
   0  -2   4    26596.47    31729.10    959.30 o
   1  -2   4      154.82      146.24      7.55 o
   2  -2   4      386.56      395.16     15.24 o
   3  -2   4      122.15      116.34      7.29 o
   4  -2   4      568.25      476.76     17.39 o
   5  -2   4      753.39      762.27     30.86 o
   6  -2   4      496.66      496.15     23.91 o
   7  -2   4      191.06      200.82     15.44 o
   8  -2   4       51.62       45.47     11.85 o
   9  -2   4      175.99      218.65     19.45 o
  10  -2   4       94.56      129.64     19.73 o
  11  -2   4       14.72       36.99     19.45 o
 -11  -1   4        9.00        6.18     17.71 o
 -10  -1   4      139.12      108.09     19.75 o
  -9  -1   4       27.47       50.46     13.23 o
  -8  -1   4      519.22      533.48     33.75 o
  -7  -1   4       50.04       35.84     10.09 o
  -6  -1   4      591.32      587.71     33.64 o
  -5  -1   4        3.87        1.53      6.51 o
  -4  -1   4       58.81       86.35      6.97 o
  -3  -1   4      100.82       85.79      7.69 o
  -2  -1   4     2934.88     2663.48     82.56 o
  -1  -1   4        2.07       19.44      7.96 o
   0  -1   4     2013.74     2237.27     73.60 o
   1  -1   4       81.82       69.26      4.87 o
   2  -1   4    11343.84    10012.82    290.44 o
   3  -1   4       18.49       24.24      7.09 o
   4  -1   4     2564.88     2414.82     72.11 o
   5  -1   4      331.37      345.79     15.49 o
   6  -1   4      149.61      176.87     12.79 o
   7  -1   4       30.94       33.96      6.34 o
   8  -1   4      393.21      380.21     29.11 o
   9  -1   4       19.94        7.22      8.31 o
  10  -1   4       10.27       11.91     13.22 o
  11  -1   4        6.88        5.72     18.36 o
 -11   0   4        1.17       -7.02     18.30 o
 -10   0   4       11.73       -3.19     13.82 o
  -9   0   4       77.38       89.33     19.17 o
  -8   0   4      147.08      161.35     22.05 o
  -7   0   4       12.38        3.06     12.97 o
  -6   0   4        1.05      -11.27     10.74 o
  -5   0   4      179.94      180.02     22.76 o
  -4   0   4      482.62      510.78     25.00 o
  -3   0   4      239.98      215.91     13.49 o
  -2   0   4        2.13        0.84      7.45 o
  -1   0   4        1.32       11.32      3.80 o
   0   0   4     1086.01     1107.04     47.11 o
   1   0   4        3.05       26.18     16.22 o
   2   0   4    53064.83    59027.03   1993.21 o
   3   0   4        6.69        4.70      5.53 o
   4   0   4      169.28      194.77      8.58 o
   5   0   4       15.45        9.85      4.25 o
   6   0   4        6.63        0.95      5.87 o
   7   0   4       74.16       92.76     10.41 o
   8   0   4       51.40       93.55     14.80 o
   9   0   4        0.04       -7.69     11.17 o
  10   0   4       80.57       82.98     19.69 o
  11   0   4       25.34       48.25     27.02 o
 -11   1   4       15.17        7.51     20.10 o
 -10   1   4       70.49       97.29     21.31 o
  -9   1   4        1.55       -0.98     12.39 o
  -8   1   4        5.13       15.94     14.84 o
  -7   1   4       13.13        9.95     11.15 o
  -6   1   4      447.58      393.23     37.68 o
  -5   1   4       20.61       17.84     13.98 o
  -4   1   4     3948.25     3821.84    185.69 o
  -3   1   4      365.03      331.85     17.19 o
  -2   1   4     9273.45     8436.41    306.66 o
  -1   1   4      298.65      330.33     17.98 o
   0   1   4    33710.37    39296.55   1541.34 o
   1   1   4      474.50      531.33     41.57 o
   2   1   4     6936.68     7249.22    247.58 o
   3   1   4       87.50      103.74      7.57 o
   4   1   4      116.58       92.41      7.33 o
   5   1   4      204.58      229.36     14.59 o
   6   1   4       39.88       44.03      8.31 o
   7   1   4        7.52        9.57      7.93 o
   8   1   4       48.40       55.88     11.06 o
   9   1   4      160.85      157.87     23.03 o
  10   1   4       10.33      -10.97     20.84 o
 -11   2   4       15.78       -5.45     64.51 o
 -10   2   4        2.06       -6.05     15.26 o
  -9   2   4       17.29       13.12     16.15 o
  -8   2   4      210.70      213.26     25.98 o
  -7   2   4      270.66      352.34     36.94 o
  -6   2   4      740.48      828.50     63.23 o
  -5   2   4     1813.80     1683.36    174.12 o
  -4   2   4       33.29       21.89     19.22 o
  -3   2   4      414.86      455.80     23.48 o
  -2   2   4    48305.96    52901.96   2067.83 o
  -1   2   4      901.91      842.45     36.76 o
   0   2   4     4775.62     5076.46    201.50 o
   1   2   4     5726.68     5162.65    205.33 o
   2   2   4     1021.33     1368.28     70.81 o
   3   2   4       47.91       69.99     11.17 o
   4   2   4      140.90      145.06     11.52 o
   5   2   4       38.26       36.07      6.61 o
   6   2   4       98.03       69.67     11.70 o
   7   2   4      114.18       97.73     12.70 o
   8   2   4        5.19       -4.13     12.04 o
   9   2   4        1.01      -12.20     15.69 o
  10   2   4       45.56       80.53     27.61 o
 -11   3   4        2.17        9.70     18.34 o
 -10   3   4        8.95        7.52     15.65 o
  -9   3   4       97.50       98.32     24.19 o
  -8   3   4        1.67       17.12     26.90 o
  -7   3   4      102.11       98.21     24.15 o
  -6   3   4     1395.72     1338.98    154.10 o
  -5   3   4     1025.08     1184.19    100.10 o
  -4   3   4     1942.66     1778.68     80.77 o
  -3   3   4      500.76      513.96     29.48 o
  -2   3   4     7699.70     8066.47    317.71 o
  -1   3   4     1177.81     2175.70    108.51 o
   0   3   4     6957.56     6965.43    275.47 o
   1   3   4       18.82      111.81     10.72 o
   2   3   4     1260.04     1162.13     46.77 o
   3   3   4       32.49       69.58     11.80 o
   4   3   4     1087.35     1037.80     55.04 o
   5   3   4        1.22        6.50      6.56 o
   6   3   4      384.65      475.12     35.68 o
   7   3   4        5.57       23.61     13.19 o
   8   3   4       87.17       95.43     18.45 o
   9   3   4       24.33       29.21     12.73 o
  10   3   4        0.52       28.13     25.15 o
 -11   4   4        0.64       12.44     17.93 o
 -10   4   4       54.07       52.55     20.99 o
  -9   4   4       38.48       37.50     22.65 o
  -8   4   4      334.69      357.72     49.88 o
  -7   4   4       26.78       56.00     31.84 o
  -6   4   4      528.11      600.06     92.32 o
  -5   4   4        0.75      -11.67      7.78 o
  -4   4   4        2.82       -1.34      5.92 o
  -3   4   4      260.41      305.15     18.79 o
  -2   4   4     2928.47     2472.40     93.46 o
  -1   4   4      701.69      642.55     29.63 o
   0   4   4     1357.59     1287.66     51.18 o
   1   4   4      317.53      405.28     20.18 o
   2   4   4      712.24      815.55     38.43 o
   3   4   4      328.05      334.41     20.78 o
   4   4   4      340.11      361.01     24.45 o
   5   4   4      132.72      144.84     13.55 o
   6   4   4      407.81      407.45     35.62 o
   7   4   4       28.43       28.80     14.54 o
   8   4   4        1.69        2.04     14.01 o
   9   4   4        2.96       16.45     14.56 o
  10   4   4       68.20       36.20     27.92 o
 -11   5   4        6.56       -0.03     18.36 o
 -10   5   4       21.89        6.98     21.50 o
  -9   5   4       30.90       38.65     23.21 o
  -8   5   4       52.21       55.45     30.75 o
  -7   5   4      244.94      231.22     55.47 o
  -6   5   4      213.80      224.69     28.24 o
  -5   5   4       16.22       30.74      9.59 o
  -4   5   4       14.12        8.56      9.10 o
  -3   5   4      881.11      879.00     36.02 o
  -2   5   4      347.18      442.20     24.43 o
  -1   5   4      288.49      324.86     19.79 o
   0   5   4     3704.42     3922.44    137.65 o
   1   5   4        9.64       93.99     10.61 o
   2   5   4     2222.99     2111.38     96.61 o
   3   5   4       77.72       69.80      7.71 o
   4   5   4      123.70      145.52     17.19 o
   5   5   4       14.71       38.22     10.78 o
   6   5   4      259.15      320.65     31.83 o
   7   5   4       34.40       43.57     34.59 o
   8   5   4       21.30       26.23     16.10 o
   9   5   4        0.03       -2.76     13.27 o
 -11   6   4       31.49       28.10     25.25 o
 -10   6   4        0.23       11.44     21.50 o
  -9   6   4      738.52      898.44    132.98 o
  -8   6   4       76.36       22.51     27.45 o
  -7   6   4       42.15       22.36     14.25 o
  -6   6   4        0.61        3.18      9.46 o
  -5   6   4       50.56       28.50     11.44 o
  -4   6   4      518.23      441.80     31.52 o
  -3   6   4     1419.40     1272.00     51.24 o
  -2   6   4     1302.17     1178.31     48.30 o
  -1   6   4      405.13      372.83     21.24 o
   0   6   4        4.40        8.84      7.23 o
   1   6   4       56.48       81.46     11.53 o
   2   6   4     2746.60     2675.50    121.74 o
   3   6   4      284.45      317.14     27.94 o
   4   6   4       16.99       41.32     10.55 o
   5   6   4       13.55        0.15     11.00 o
   6   6   4      255.37      212.20     26.07 o
   7   6   4        1.60      -17.76     14.72 o
   8   6   4       17.42       30.51     16.98 o
   9   6   4        1.64       12.54     15.59 o
 -11   7   4       22.80       16.92     28.52 o
 -10   7   4       54.41       16.47     32.94 o
  -9   7   4       14.56       73.02     38.43 o
  -8   7   4       90.12      106.23     22.45 o
  -7   7   4        7.84      -13.42     10.31 o
  -6   7   4       17.16       19.40     11.59 o
  -5   7   4       19.33       10.24     11.06 o
  -4   7   4     1164.12     1118.54     49.82 o
  -3   7   4      390.26      404.62     24.74 o
  -2   7   4      989.29     1259.67     48.64 o
  -1   7   4      178.08      178.69     15.56 o
   0   7   4      480.06      551.41     31.22 o
   1   7   4      231.14      309.08     20.59 o
   2   7   4      751.29      905.11     84.63 o
   3   7   4       39.07       33.46      9.21 o
   4   7   4      273.38      324.31     43.68 o
   5   7   4       10.62       13.26     12.31 o
   6   7   4      226.41      165.33     24.61 o
   7   7   4       86.63       70.62     23.53 o
   8   7   4        3.87       -9.85     18.27 o
 -11   8   4        0.01       -4.15     23.04 o
 -10   8   4        7.72       11.53     32.39 o
  -9   8   4      360.33      438.84     61.51 o
  -8   8   4        5.30       16.48     16.33 o
  -7   8   4      158.90      128.38     20.72 o
  -6   8   4       47.95       59.20     15.21 o
  -5   8   4       42.19       54.35     14.70 o
  -4   8   4       46.90       58.98     10.80 o
  -3   8   4        6.18       19.94      8.65 o
  -2   8   4      782.23     1200.71     85.85 o
  -1   8   4      464.11      510.34     30.34 o
   0   8   4        4.28        7.96      7.82 o
   1   8   4       27.45       24.24     10.03 o
   2   8   4       56.81       28.59     11.09 o
   3   8   4        8.12       13.38      7.63 o
   4   8   4      179.61      211.91     24.99 o
   5   8   4        5.04       16.51     19.94 o
   6   8   4        0.69       22.91     21.50 o
   7   8   4        0.02        6.29     19.48 o
   8   8   4        0.37       11.54     21.71 o
 -11   9   4        0.02      -18.67     29.10 o
 -10   9   4        5.66      -25.87     17.25 o
  -9   9   4      639.46      777.55    178.84 o
  -8   9   4       77.33       78.77     23.46 o
  -7   9   4       37.58       52.88     16.06 o
  -6   9   4      163.05      188.01     23.94 o
  -5   9   4      305.17      321.40     26.14 o
  -4   9   4      125.61      152.21     17.34 o
  -3   9   4      461.38      603.46     47.12 o
  -2   9   4      162.34      252.12     21.73 o
  -1   9   4       17.12       11.90      8.58 o
   0   9   4        4.42       -2.15      7.29 o
   1   9   4        0.01        0.11      9.29 o
   2   9   4      213.71      235.52     18.98 o
   3   9   4      220.50      177.96     18.30 o
   4   9   4      339.77      372.19     29.51 o
   5   9   4       10.38        2.66     26.03 o
   6   9   4      198.56      139.11     34.16 o
   7   9   4        2.95       -2.33     20.77 o
 -11  10   4       14.74       14.27     28.00 o
 -10  10   4       17.92       38.10     37.88 o
  -9  10   4       62.22       43.46     22.90 o
  -8  10   4       72.21       28.00     19.41 o
  -7  10   4      193.13      156.40     39.11 o
  -6  10   4        3.52      -13.55     25.25 o
  -5  10   4      689.98      590.61     58.54 o
  -4  10   4      236.49      240.82     22.99 o
  -3  10   4       18.42       16.87     10.08 o
  -2  10   4      120.14      127.66     16.71 o
  -1  10   4       16.07       -2.50      8.68 o
   0  10   4      263.34      303.34     23.44 o
   1  10   4        8.99       -4.88      7.48 o
   2  10   4      305.57      299.52     23.19 o
   3  10   4       72.47      122.82     21.87 o
   4  10   4        2.90       -0.19     11.54 o
   5  10   4       64.30       49.22     20.96 o
   6  10   4       18.08       29.23     23.25 o
   7  10   4        2.34      -22.97     32.39 o
 -11  11   4        0.41       17.02     30.74 o
 -10  11   4       10.70       13.18     30.20 o
  -9  11   4       86.68      146.76     35.41 o
  -8  11   4       55.85       37.21     21.91 o
  -7  11   4       10.31       -7.51     15.69 o
  -6  11   4       93.77       89.72     25.16 o
  -5  11   4       33.31       42.72     13.60 o
  -4  11   4       55.56       34.86     19.08 o
  -3  11   4       64.97       27.29     12.00 o
  -2  11   4      179.75      192.20     21.32 o
  -1  11   4       11.38        4.37     10.76 o
   0  11   4      940.06     1100.44     64.18 o
   1  11   4        9.15       20.31     10.76 o
   2  11   4        8.91       37.01     12.43 o
   3  11   4       33.64       -3.34     11.02 o
   4  11   4        9.95        5.83     16.97 o
   5  11   4       28.49       39.43     33.36 o
   6  11   4        0.96        7.61     24.80 o
 -10  12   4        4.30      -38.98     31.84 o
  -9  12   4        5.73        0.39     19.79 o
  -8  12   4       29.77       23.61     22.98 o
  -7  12   4       79.37       69.97     25.80 o
  -6  12   4        0.37       10.08     20.31 o
  -5  12   4      284.55      249.41     31.59 o
  -4  12   4       82.64       98.36     17.51 o
  -3  12   4      151.42      183.88     22.06 o
  -2  12   4      114.56      146.47     19.73 o
  -1  12   4       58.06       70.16     15.71 o
   0  12   4      446.01      486.82     36.40 o
   1  12   4       39.99       44.20     15.07 o
   2  12   4      202.06      223.96     22.50 o
   3  12   4      228.17      228.82     32.02 o
   4  12   4        1.70       19.66     19.90 o
   5  12   4       23.19       10.01     25.01 o
 -10  13   4        3.72      -21.96     32.39 o
  -9  13   4       26.33       30.20     35.69 o
  -8  13   4       15.47        5.24     21.81 o
  -7  13   4       54.77       65.62     28.49 o
  -6  13   4       21.61       14.42     20.30 o
  -5  13   4      289.81      288.42     36.91 o
  -4  13   4       87.38      111.68     23.50 o
  -3  13   4      563.01      458.79     47.36 o
  -2  13   4      280.26      288.97     31.52 o
  -1  13   4       12.22        3.23     13.07 o
   0  13   4        5.48       21.95     14.31 o
   1  13   4      538.84      535.14     43.76 o
   2  13   4      220.04      215.33     25.87 o
   3  13   4       11.97       34.13     27.02 o
   4  13   4        1.09      -20.83     28.00 o
  -9  14   4        6.01      -15.37     34.04 o
  -8  14   4       19.39       71.37     42.82 o
  -7  14   4        0.86      -22.60     18.99 o
  -6  14   4        7.09       -6.83     21.23 o
  -5  14   4       29.42       34.93     19.17 o
  -4  14   4        4.39       -1.04     16.21 o
  -3  14   4        0.28       23.00     17.58 o
  -2  14   4      174.17      227.47     44.75 o
  -1  14   4       39.82      187.04     26.63 o
   0  14   4       29.34       29.95     16.09 o
   1  14   4       31.47      -11.15     12.25 o
   2  14   4       20.88       27.51     18.22 o
   3  14   4        5.17        3.41     27.02 o
  -9  15   4        0.03      -30.20     32.94 o
  -8  15   4       26.87       18.67     39.53 o
  -7  15   4       21.77        1.65     34.59 o
  -6  15   4        0.21       22.67     23.61 o
  -5  15   4       69.33       78.75     24.01 o
  -4  15   4       23.11       13.03     18.45 o
  -3  15   4      354.28      359.70     60.21 o
  -2  15   4       79.89      101.24     30.85 o
  -1  15   4        7.41       -0.16     16.56 o
   0  15   4      114.08      114.74     26.66 o
   1  15   4      242.98      237.63     53.55 o
   2  15   4       27.78       21.50     29.76 o
  -8  16   4       14.11        5.49     43.37 o
  -7  16   4       15.50       29.65     38.98 o
  -6  16   4        5.36      -37.33     36.23 o
  -5  16   4        5.94      -14.82     32.39 o
  -4  16   4       68.11       23.28     22.04 o
  -3  16   4       36.29       22.54     21.36 o
  -2  16   4       36.64       33.37     27.79 o
  -1  16   4       98.02      139.33     29.02 o
   0  16   4        3.50      -10.74     19.34 o
   1  16   4       11.14        2.35     28.75 o
  -6  17   4       32.14       33.49     41.73 o
  -5  17   4        5.90       29.65     43.92 o
  -4  17   4       18.73       -2.70     27.55 o
  -3  17   4        0.27      -17.81     18.45 o
  -2  17   4       56.58       58.21     23.41 o
  -1  17   4        2.39       18.67     23.68 o
   2 -18   5       73.12       36.46     33.45 o
   3 -18   5       34.48       75.19     42.82 o
   4 -18   5        2.55       16.88     27.79 o
   5 -18   5        6.70       31.84     43.92 o
   0 -17   5        2.32        3.98     22.87 o
   1 -17   5        2.33       -6.95     19.62 o
   2 -17   5        6.95      -26.02     23.68 o
   3 -17   5        8.47      -18.49     24.98 o
   4 -17   5       18.35       15.37     59.29 o
   5 -17   5        0.01       31.36     26.23 o
   6 -17   5       41.95       22.51     38.43 o
   7 -17   5       42.63      119.14     54.35 o
  -2 -16   5        0.15       17.96     27.27 o
  -1 -16   5       96.48       92.54     25.50 o
   0 -16   5        2.26       -9.29     16.68 o
   1 -16   5       41.71       63.99     32.16 o
   2 -16   5        0.00       -8.04     17.90 o
   3 -16   5       50.85       59.27     22.39 o
   4 -16   5       57.48       32.79     18.89 o
   5 -16   5      134.09       97.67     32.47 o
   6 -16   5       32.10      -12.08     38.43 o
   7 -16   5        0.89        5.49     36.23 o
   8 -16   5      159.29      200.42     61.50 o
  -3 -15   5       31.03       46.96     29.44 o
  -2 -15   5       21.10      -25.58     22.86 o
  -1 -15   5        0.09        9.41     15.79 o
   0 -15   5       44.37       71.12     20.82 o
   1 -15   5       27.80       69.16     19.83 o
   2 -15   5       33.33       15.22     16.04 o
   3 -15   5        5.88        6.65     15.10 o
   4 -15   5       44.28       62.28     19.94 o
   5 -15   5      143.69      116.97     25.83 o
   6 -15   5       28.67        9.99     15.92 o
   7 -15   5       75.28       41.44     22.11 o
   8 -15   5       15.10       -3.84     34.59 o
   9 -15   5        0.46      -10.43     32.94 o
  -4 -14   5        2.10       -7.66     17.93 o
  -3 -14   5       10.90        7.48     19.64 o
  -2 -14   5        1.07       23.39     24.43 o
  -1 -14   5      137.23      149.34     25.98 o
   0 -14   5       44.81       31.62     16.40 o
   1 -14   5       35.34      114.81     30.27 o
   2 -14   5       31.19       34.14     16.72 o
   3 -14   5      337.71      340.34     50.14 o
   4 -14   5        9.70       12.52     14.34 o
   5 -14   5     1134.62     1022.56     79.52 o
   6 -14   5      425.61      433.76     97.53 o
   7 -14   5      230.79      170.55     35.21 o
   8 -14   5       22.43       18.28     20.04 o
   9 -14   5       22.43      -14.82     29.65 o
  10 -14   5        1.77      -12.08     30.74 o
  -5 -13   5       16.42       18.73     19.52 o
  -4 -13   5       32.46        1.84     15.27 o
  -3 -13   5        0.76       -2.23     14.61 o
  -2 -13   5        9.46       -3.57     14.90 o
  -1 -13   5      372.70      392.41     32.19 o
   0 -13   5       32.19       35.52     13.17 o
   1 -13   5        2.12       -5.13     11.40 o
   2 -13   5       42.89       15.56     25.58 o
   3 -13   5      341.05      401.35     42.24 o
   4 -13   5      771.45      706.78     59.02 o
   5 -13   5      134.27      122.40     23.73 o
   6 -13   5        6.84      -10.26     12.40 o
   7 -13   5       78.16       64.92     24.26 o
   8 -13   5       60.91       18.56     19.37 o
   9 -13   5        9.34       11.20     20.25 o
  10 -13   5       12.75       11.53     30.20 o
  -6 -12   5        7.09       14.26     17.21 o
  -5 -12   5        0.00      -23.83     16.62 o
  -4 -12   5      223.67      213.92     23.85 o
  -3 -12   5       57.71       63.86     17.29 o
  -2 -12   5      168.09      134.26     23.30 o
  -1 -12   5        1.22      -10.67      8.87 o
   0 -12   5        3.78        0.17     10.38 o
   1 -12   5       17.30        9.66     10.14 o
   2 -12   5       70.40       81.50     16.44 o
   3 -12   5      207.95      196.53     23.33 o
   4 -12   5        9.26        4.60     12.04 o
   5 -12   5      274.84      247.52     34.78 o
   6 -12   5       90.00       85.85     27.35 o
   7 -12   5      552.90      407.79     51.27 o
   8 -12   5       36.99        2.82     17.53 o
   9 -12   5       34.34       20.45     19.65 o
  10 -12   5        0.08        5.32     20.48 o
  -6 -11   5        5.83        6.37     14.42 o
  -5 -11   5        4.12       24.25     14.29 o
  -4 -11   5      222.66      241.98     24.18 o
  -3 -11   5       29.69       62.03     16.37 o
  -2 -11   5       45.63       43.44     14.51 o
  -1 -11   5        4.86       24.56     17.61 o
   0 -11   5        0.33       -2.57      9.07 o
   1 -11   5      723.34      672.83     74.76 o
   2 -11   5      935.05     1061.60     65.09 o
   3 -11   5      388.26      370.69     48.52 o
   4 -11   5        8.90       -5.23      9.18 o
   5 -11   5      497.96      545.00     37.63 o
   6 -11   5      156.22      186.65     23.76 o
   7 -11   5       36.05       40.33     19.19 o
   8 -11   5      127.15      142.35     29.12 o
   9 -11   5        7.56        6.37     17.80 o
  10 -11   5       54.75       86.00     26.58 o
  11 -11   5       37.02       40.05     25.02 o
  -7 -10   5        0.50        6.04     14.89 o
  -6 -10   5       15.32       21.28     15.83 o
  -5 -10   5      257.15      227.66     25.81 o
  -4 -10   5      164.91      188.46     20.13 o
  -3 -10   5       37.99       68.36     14.82 o
  -2 -10   5      113.71      103.04     19.45 o
  -1 -10   5       13.49      175.06     20.21 o
   0 -10   5       30.82       24.55      9.99 o
   1 -10   5       26.08       28.52     10.28 o
   2 -10   5       17.28       23.26     10.23 o
   3 -10   5       24.77       42.44     11.57 o
   4 -10   5      277.63      268.98     31.99 o
   5 -10   5      152.55      134.73     16.39 o
   6 -10   5      110.64      104.14     15.45 o
   7 -10   5       94.50      121.64     21.99 o
   8 -10   5       83.44       87.85     20.23 o
   9 -10   5        0.25        1.73     17.19 o
  10 -10   5       29.52       38.73     21.54 o
  11 -10   5        7.21       20.01     17.25 o
  -8  -9   5        0.31       -6.78     16.17 o
  -7  -9   5       38.18       35.73     17.26 o
  -6  -9   5      106.46       94.76     15.84 o
  -5  -9   5       11.30       61.20     11.41 o
  -4  -9   5     2073.80     1865.31     80.95 o
  -3  -9   5       97.86      119.93     15.72 o
  -2  -9   5     1904.32     1688.14     91.25 o
  -1  -9   5       52.83       46.92     11.59 o
   0  -9   5        9.23       16.51      8.54 o
   1  -9   5      215.44      277.37     25.03 o
   2  -9   5      620.03      705.23     63.30 o
   3  -9   5      310.10      248.71     38.85 o
   4  -9   5        2.35        6.17      7.83 o
   5  -9   5      298.50      291.41     35.51 o
   6  -9   5       28.38       21.14     10.05 o
   7  -9   5        1.14        0.78     10.91 o
   8  -9   5        2.11       12.56     13.49 o
   9  -9   5        3.61        4.98     13.55 o
  10  -9   5        1.22       -0.38     20.53 o
  11  -9   5       21.34       10.69     16.86 o
  -8  -8   5        8.92       21.22     12.47 o
  -7  -8   5       31.99       33.93     13.03 o
  -6  -8   5      400.05      426.72     30.65 o
  -5  -8   5      276.09      301.65     25.60 o
  -4  -8   5       30.51       27.78      9.55 o
  -3  -8   5      122.35      150.90     14.53 o
  -2  -8   5       42.95       37.50      9.49 o
  -1  -8   5       23.67       77.40     27.26 o
   0  -8   5        1.85        7.03      8.16 o
   1  -8   5       38.49       36.37      9.51 o
   2  -8   5      270.16      302.22     27.01 o
   3  -8   5      426.32      513.59     32.36 o
   4  -8   5       21.84       41.69      9.60 o
   5  -8   5      237.15      246.12     18.63 o
   6  -8   5       68.79       52.46     16.48 o
   7  -8   5        7.46       -1.48      9.24 o
   8  -8   5        8.00       15.41     13.22 o
   9  -8   5       38.42       59.02     21.81 o
  10  -8   5        0.36      -11.84     11.32 o
  11  -8   5        0.77       16.81     19.99 o
  -9  -7   5       13.49       28.10     24.04 o
  -8  -7   5       93.63       89.48     14.17 o
  -7  -7   5       74.69       99.36     14.63 o
  -6  -7   5      119.00      106.89     15.13 o
  -5  -7   5       96.38      122.99     13.29 o
  -4  -7   5        0.08       -2.41      6.84 o
  -3  -7   5      248.16      223.39     15.68 o
  -2  -7   5      759.07      809.05     39.33 o
  -1  -7   5        0.57       14.30      6.21 o
   0  -7   5        0.97       -0.54      5.91 o
   1  -7   5      744.23      652.42     37.00 o
   2  -7   5      983.86      877.23     40.40 o
   3  -7   5       14.59        9.65      7.73 o
   4  -7   5      424.47      484.16     40.83 o
   5  -7   5       37.66       40.62      8.57 o
   6  -7   5       61.33       72.71     13.80 o
   7  -7   5       38.57       38.11     11.64 o
   8  -7   5       41.66       30.34     12.42 o
   9  -7   5        0.86       -5.48     10.31 o
  10  -7   5       59.86       73.31     19.50 o
  11  -7   5        8.59       14.27     25.80 o
  -9  -6   5        7.08       -5.75     17.71 o
  -8  -6   5        0.89        0.88     12.03 o
  -7  -6   5       97.60      107.95     14.27 o
  -6  -6   5      533.80      458.52     29.96 o
  -5  -6   5       23.69       29.57     17.14 o
  -4  -6   5      113.63      116.15     10.99 o
  -3  -6   5       13.35       43.19     10.87 o
  -2  -6   5      929.45      822.79     38.64 o
  -1  -6   5       12.16      219.92     23.36 o
   0  -6   5        0.85       -1.16      5.80 o
   1  -6   5       92.62       76.50      8.96 o
   2  -6   5     1495.26     1765.36     68.38 o
   3  -6   5       12.16        4.60      6.10 o
   4  -6   5      894.44      924.72     54.98 o
   5  -6   5      425.76      469.14     22.33 o
   6  -6   5        4.89        3.51      7.72 o
   7  -6   5       15.69       10.22      9.65 o
   8  -6   5      417.35      444.67     34.88 o
   9  -6   5       12.30        2.63     10.35 o
  10  -6   5       34.54       33.94     15.08 o
  11  -6   5        2.29        8.69     19.58 o
  -9  -5   5        3.28       25.78     18.54 o
  -8  -5   5      215.27      233.68     25.96 o
  -7  -5   5        8.85        5.62      8.68 o
  -6  -5   5       32.97       41.53      9.65 o
  -5  -5   5      278.81      276.54     19.53 o
  -4  -5   5       41.00       45.15      6.63 o
  -3  -5   5       84.51      127.69     10.92 o
  -2  -5   5      517.39      639.91     46.89 o
  -1  -5   5       20.80       41.34      6.58 o
   0  -5   5        3.81       -0.19      4.41 o
   1  -5   5       29.96       30.37      5.95 o
   2  -5   5      628.22      632.04     26.56 o
   3  -5   5      184.66      182.29     19.38 o
   4  -5   5        3.68        5.29      5.14 o
   5  -5   5       94.65       89.28      8.35 o
   6  -5   5       34.14       36.40     10.81 o
   7  -5   5       10.36        5.54      7.97 o
   8  -5   5      292.99      307.49     23.99 o
   9  -5   5        1.84       -6.47     10.02 o
  10  -5   5       56.49       66.33     14.56 o
  11  -5   5        9.37       28.85     21.87 o
 -10  -4   5        0.59       17.21     19.23 o
  -9  -4   5        9.08       16.93     18.79 o
  -8  -4   5      299.77      299.73     28.95 o
  -7  -4   5      180.84      220.78     20.59 o
  -6  -4   5       46.94       47.85      9.17 o
  -5  -4   5      123.12      145.71     15.46 o
  -4  -4   5       18.29       27.11      6.58 o
  -3  -4   5        1.37       -2.04      4.88 o
  -2  -4   5     1986.35     2206.99     78.52 o
  -1  -4   5       32.07       37.85      5.79 o
   0  -4   5       43.34       49.46      6.25 o
   1  -4   5      280.58      261.49     13.43 o
   2  -4   5        1.94        1.86      3.90 o
   3  -4   5      949.80      847.91     33.20 o
   4  -4   5     1879.27     2019.71     68.42 o
   5  -4   5        1.63        4.06      8.10 o
   6  -4   5       59.74       76.21     15.11 o
   7  -4   5        5.77        5.89      7.11 o
   8  -4   5       24.02       27.53      9.53 o
   9  -4   5       28.85       21.61     12.84 o
  10  -4   5       55.44       80.63     18.30 o
  11  -4   5       27.51       23.56     34.04 o
 -10  -3   5      142.38      161.30     44.16 o
  -9  -3   5        4.92       26.70     23.71 o
  -8  -3   5      117.93       99.88     18.69 o
  -7  -3   5        7.83        6.33      9.83 o
  -6  -3   5       28.02       14.91      6.58 o
  -5  -3   5        0.40       -0.96      5.33 o
  -4  -3   5      331.20      331.05     20.64 o
  -3  -3   5       14.90       14.16      5.35 o
  -2  -3   5      379.72      368.14     23.35 o
  -1  -3   5      133.48      155.82      9.04 o
   0  -3   5        2.91        4.92      3.64 o
   1  -3   5       26.44       29.44      4.45 o
   2  -3   5       76.75       89.64      7.54 o
   3  -3   5       46.62       44.86      8.37 o
   4  -3   5      208.34      197.40     13.65 o
   5  -3   5     1093.16      977.08     37.70 o
   6  -3   5       72.71       74.42      8.99 o
   7  -3   5       55.63       41.66      8.33 o
   8  -3   5       94.31      115.87     13.57 o
   9  -3   5        7.42        2.33      9.32 o
  10  -3   5      120.98      109.42     28.38 o
  11  -3   5       40.21       84.49     25.71 o
 -10  -2   5       33.36       25.49     18.15 o
  -9  -2   5       27.37       29.06     26.15 o
  -8  -2   5        5.36      -16.46     10.97 o
  -7  -2   5        3.11        2.03      9.33 o
  -6  -2   5       24.83       31.93     10.03 o
  -5  -2   5       89.63      105.63      9.22 o
  -4  -2   5      992.02     1000.50     41.12 o
  -3  -2   5      543.72      514.22     20.17 o
  -2  -2   5       22.45       16.37      5.71 o
  -1  -2   5       31.22       37.68      5.87 o
   0  -2   5       17.71       16.60      4.50 o
   1  -2   5       19.54       22.50      4.45 o
   2  -2   5      499.36      470.47     16.61 o
   3  -2   5      434.92      464.40     16.45 o
   4  -2   5     4052.90     3889.97    114.77 o
   5  -2   5      788.09      756.10     28.47 o
   6  -2   5      320.09      361.39     18.26 o
   7  -2   5       64.94       68.72      8.05 o
   8  -2   5        0.36        7.87      7.79 o
   9  -2   5      138.55      173.18     16.70 o
  10  -2   5       17.69       22.21     19.09 o
  11  -2   5       21.51       57.37     24.46 o
 -11  -1   5        8.04       26.79     21.05 o
 -10  -1   5       46.81       45.83     15.33 o
  -9  -1   5        1.93       14.55     11.50 o
  -8  -1   5        0.00        8.17     11.66 o
  -7  -1   5      199.35      227.46     30.41 o
  -6  -1   5        0.00        3.86      7.84 o
  -5  -1   5      169.76      202.68     24.27 o
  -4  -1   5       55.47       71.77      8.64 o
  -3  -1   5       14.56        6.71      5.96 o
  -2  -1   5        0.02       -2.66      4.12 o
  -1  -1   5       11.21       24.71      4.65 o
   0  -1   5        0.00       -3.88      3.86 o
   1  -1   5      395.66      528.61     25.50 o
   2  -1   5     3745.26     3514.17    122.16 o
   3  -1   5      637.37      670.41     27.04 o
   4  -1   5      812.95      699.14     24.98 o
   5  -1   5      107.41       93.52      6.80 o
   6  -1   5       22.72       26.50      5.09 o
   7  -1   5      147.71      179.48     12.68 o
   8  -1   5      948.62     1045.26     59.30 o
   9  -1   5       10.19        6.61     11.14 o
  10  -1   5       92.51       95.20     23.15 o
  11  -1   5        9.86       -0.19     22.94 o
 -11   0   5        0.02        0.74     18.31 o
 -10   0   5       33.48       21.32     16.02 o
  -9   0   5       29.74       32.13     15.79 o
  -8   0   5       76.84       68.36     25.04 o
  -7   0   5      170.45      210.33     27.76 o
  -6   0   5       39.28       57.48     16.16 o
  -5   0   5      331.44      367.41     27.66 o
  -4   0   5     2337.54     2457.60     92.20 o
  -3   0   5     2442.30     2101.80     79.22 o
  -2   0   5      280.47      248.16     12.09 o
  -1   0   5     1377.56     1317.59     55.77 o
   0   0   5        3.40        2.11      5.89 o
   1   0   5       67.76     2209.14    224.59 o
   2   0   5      773.69      843.83     30.54 o
   3   0   5      185.14      206.45     16.33 o
   4   0   5      422.70      496.82     21.38 o
   5   0   5        1.35       -4.26      3.53 o
   6   0   5       78.24       94.44     10.12 o
   7   0   5      108.05      132.36     12.86 o
   8   0   5        4.18        3.79      7.66 o
   9   0   5       75.36       65.19     16.10 o
  10   0   5        0.02      -10.33     21.09 o
  11   0   5        0.09       52.07     39.53 o
 -11   1   5        1.86       -0.63     18.24 o
 -10   1   5        9.51       22.84     19.79 o
  -9   1   5        0.05       -7.77     12.66 o
  -8   1   5        2.28      -16.77     11.18 o
  -7   1   5       32.35        0.15     13.97 o
  -6   1   5      121.41      161.46     23.35 o
  -5   1   5     1513.21     1490.90     87.97 o
  -4   1   5      669.97      653.88     28.13 o
  -3   1   5      109.87      135.64     11.82 o
  -2   1   5     1499.71     1353.03     85.62 o
  -1   1   5     9009.93     7954.08    314.98 o
   0   1   5      224.12      253.26     16.34 o
   1   1   5      640.92     1084.00     67.55 o
   2   1   5      119.80      107.46      9.62 o
   3   1   5       85.47       85.32      9.37 o
   4   1   5     3503.41     3301.70    115.87 o
   5   1   5      285.36      305.27     17.05 o
   6   1   5        0.77        5.38      6.24 o
   7   1   5       32.87       30.94     10.96 o
   8   1   5      458.78      442.43     35.20 o
   9   1   5       17.62       10.22     17.65 o
  10   1   5       87.87       47.84     27.72 o
 -11   2   5        8.24       24.18     19.68 o
 -10   2   5       66.87       53.94     28.83 o
  -9   2   5       16.29       -0.40     20.80 o
  -8   2   5      415.49      502.90     47.29 o
  -7   2   5      278.38      314.79     35.18 o
  -6   2   5        2.07       -9.88     17.57 o
  -5   2   5      199.04      108.19     33.50 o
  -4   2   5     3817.74     3577.77    155.98 o
  -3   2   5      132.08      115.01     11.72 o
  -2   2   5     1256.43     1225.33     52.11 o
  -1   2   5     2820.74     2491.35    101.88 o
   0   2   5      419.24      536.08     28.39 o
   1   2   5      292.86      637.24     38.93 o
   2   2   5     5971.42     5932.29    237.23 o
   3   2   5      104.15       87.01      6.36 o
   4   2   5      213.37      224.38     14.43 o
   5   2   5        4.90        7.44      7.49 o
   6   2   5      118.77      143.63     16.31 o
   7   2   5        2.07        6.17     11.85 o
   8   2   5       41.46       36.87     15.14 o
   9   2   5       36.20       38.46     18.77 o
  10   2   5        7.15       -2.17     22.89 o
 -11   3   5        0.01        7.87     18.93 o
 -10   3   5      110.61      136.85     27.19 o
  -9   3   5       43.05       24.27     29.27 o
  -8   3   5      216.27      275.91     43.66 o
  -7   3   5        2.12        2.69     15.40 o
  -6   3   5        3.89        9.33     19.22 o
  -5   3   5     1650.71     1629.62     94.35 o
  -4   3   5      435.86      390.51     22.40 o
  -3   3   5      525.14      536.50     28.68 o
  -2   3   5       28.05       42.82      8.68 o
  -1   3   5     1692.20     1590.85     67.08 o
   0   3   5      298.68      292.09     18.86 o
   1   3   5     1625.76     1719.74     72.82 o
   2   3   5       60.05       71.83      9.82 o
   3   3   5      305.31      264.81     15.87 o
   4   3   5     1060.13     1015.11     42.87 o
   5   3   5       40.17       40.84      8.60 o
   6   3   5        6.63       -0.20     10.81 o
   7   3   5        1.72        4.64     12.60 o
   8   3   5       10.22        6.44     21.51 o
   9   3   5        2.82        5.21     13.00 o
  10   3   5        0.50       -5.41     24.54 o
 -11   4   5        8.56      -13.37     18.26 o
 -10   4   5        2.01       31.79     19.59 o
  -9   4   5        0.60       19.24     62.31 o
  -8   4   5       20.54       39.49     20.92 o
  -7   4   5      284.10      352.06     68.65 o
  -6   4   5       25.81       70.28     30.20 o
  -5   4   5      608.13      633.39     38.51 o
  -4   4   5      750.26      730.32     34.69 o
  -3   4   5     1003.43      922.15     38.31 o
  -2   4   5     4085.33     4436.29    164.51 o
  -1   4   5     1824.10     1807.61     70.49 o
   0   4   5      287.95      393.26     21.71 o
   1   4   5     1809.61     1482.98     63.72 o
   2   4   5     1465.03     1505.44     71.08 o
   3   4   5       12.06       27.01      8.85 o
   4   4   5       14.02       20.34      7.41 o
   5   4   5       15.39       22.54      8.37 o
   6   4   5       52.75       35.35     11.08 o
   7   4   5       10.84        0.81     13.16 o
   8   4   5        0.27       -5.23     11.95 o
   9   4   5        6.91        9.42     14.33 o
 -11   5   5       42.84       71.57     31.23 o
 -10   5   5        3.90       24.46     22.02 o
  -9   5   5      125.60       90.60     29.51 o
  -8   5   5       20.34       59.29     33.49 o
  -7   5   5      282.96      330.64     65.36 o
  -6   5   5        6.21       12.26      9.09 o
  -5   5   5      140.27      152.92     18.95 o
  -4   5   5     2564.53     2229.55    101.87 o
  -3   5   5       48.46       85.88      9.13 o
  -2   5   5      165.43      132.21     11.58 o
  -1   5   5       52.39      437.22     24.82 o
   0   5   5        5.41        4.62      7.58 o
   1   5   5       83.51      256.26     17.77 o
   2   5   5      454.94      481.58     30.55 o
   3   5   5       51.55       87.50     11.02 o
   4   5   5       13.85       10.66      7.67 o
   5   5   5       45.26       45.14     11.17 o
   6   5   5        8.49       18.21     12.94 o
   7   5   5        0.06        0.83     22.78 o
   8   5   5       18.25        7.17     15.12 o
   9   5   5       13.34       23.26     18.97 o
 -11   6   5        7.73       15.70     26.63 o
 -10   6   5       50.66      125.11     33.37 o
  -9   6   5      178.25      207.57     57.66 o
  -8   6   5       75.89       68.08     36.79 o
  -7   6   5       24.39       26.66     13.39 o
  -6   6   5        9.95       19.95     10.80 o
  -5   6   5       58.60       36.44     13.28 o
  -4   6   5      234.92      242.29     21.63 o
  -3   6   5       61.21       78.98      9.18 o
  -2   6   5      634.51      894.32     42.56 o
  -1   6   5     1014.10      989.55     50.90 o
   0   6   5      323.43      428.17     27.75 o
   1   6   5       17.00      721.63     45.45 o
   2   6   5        1.03        9.76     13.66 o
   3   6   5        3.88        2.11      5.43 o
   4   6   5      854.29      852.88     67.15 o
   5   6   5       27.38       36.35     13.96 o
   6   6   5       30.37       13.66     14.05 o
   7   6   5        0.45        8.26     17.68 o
   8   6   5        1.93       23.47     20.16 o
   9   6   5       18.03       31.68     26.44 o
 -11   7   5        6.91       13.02     25.09 o
 -10   7   5       84.71      120.79     49.96 o
  -9   7   5      243.70      359.70     43.68 o
  -8   7   5       28.81       39.84     14.33 o
  -7   7   5      345.06      486.11     41.18 o
  -6   7   5       34.15       50.03     19.26 o
  -5   7   5      296.07      275.77     52.83 o
  -4   7   5      710.75      732.31     33.94 o
  -3   7   5       42.21       34.45      8.47 o
  -2   7   5       32.29       74.58     15.49 o
  -1   7   5     2699.71     2413.16    101.57 o
   0   7   5      230.91      319.14     24.58 o
   1   7   5      713.03      754.75     43.58 o
   2   7   5      118.67      137.90     15.40 o
   3   7   5        3.48       12.96      7.43 o
   4   7   5       13.48       17.45     12.37 o
   5   7   5       17.15       47.29     15.09 o
   6   7   5       75.39       51.47     17.93 o
   7   7   5        0.24       12.52     18.78 o
   8   7   5        1.17       11.76     19.76 o
 -11   8   5        2.93       -2.94     24.23 o
 -10   8   5        8.99       34.04     21.42 o
  -9   8   5      231.38      284.20     75.23 o
  -8   8   5        4.63       24.68     32.39 o
  -7   8   5        0.20        7.82     12.89 o
  -6   8   5       28.99       56.30     16.38 o
  -5   8   5        2.62        1.25     11.80 o
  -4   8   5       24.62       29.46     12.55 o
  -3   8   5      257.62      239.67     20.65 o
  -2   8   5      131.60      160.11     15.40 o
  -1   8   5      404.03      594.96     37.84 o
   0   8   5       10.43       22.19     11.44 o
   1   8   5        0.25       59.50     11.84 o
   2   8   5       20.43       20.15      9.35 o
   3   8   5        3.64       88.20     75.92 o
   4   8   5      137.35      196.32     30.91 o
   5   8   5      168.63      159.44     27.49 o
   6   8   5        9.93        1.10     27.18 o
   7   8   5        0.95        7.93     20.97 o
   8   8   5        3.92       31.65     65.61 o
 -10   9   5       38.48       45.57     39.26 o
  -9   9   5      126.38      184.74     40.08 o
  -8   9   5        4.72        4.29     18.44 o
  -7   9   5       15.42       30.65     15.56 o
  -6   9   5       84.25      151.02     23.51 o
  -5   9   5      220.29      227.80     52.45 o
  -4   9   5        0.55       -2.21      8.62 o
  -3   9   5        6.45       15.59      8.60 o
  -2   9   5       95.14      155.33     17.48 o
  -1   9   5      172.05      183.96     19.48 o
   0   9   5       44.79       55.59     14.12 o
   1   9   5        9.65       12.70      9.99 o
   2   9   5       10.01       -1.43      8.53 o
   3   9   5       40.75       63.89     12.62 o
   4   9   5      420.91      356.50     29.39 o
   5   9   5       97.68       77.19     26.48 o
   6   9   5        0.33       14.34     40.35 o
   7   9   5       19.60        6.98     22.40 o
 -11  10   5        6.99      -21.96     28.00 o
 -10  10   5        0.57       -5.61     20.84 o
  -9  10   5      235.45      240.04     43.89 o
  -8  10   5       42.58       20.62     16.46 o
  -7  10   5       27.98       21.64     16.01 o
  -6  10   5        5.77       12.80     14.49 o
  -5  10   5      437.07      431.32     38.59 o
  -4  10   5      141.09      167.37     25.87 o
  -3  10   5        4.93       26.27     12.09 o
  -2  10   5        5.41       11.48      8.88 o
  -1  10   5        1.45        3.30      9.11 o
   0  10   5        3.85        6.85      9.57 o
   1  10   5       27.68       24.44     10.81 o
   2  10   5        6.80        8.09      9.74 o
   3  10   5      167.60      170.81     20.62 o
   4  10   5      101.50       96.64     19.50 o
   5  10   5       49.50       23.51     18.49 o
   6  10   5       60.31       78.48     30.59 o
 -10  11   5       76.25       63.69     35.69 o
  -9  11   5        3.23        0.16     20.31 o
  -8  11   5        6.72      -16.03     18.23 o
  -7  11   5        9.05       16.72     19.62 o
  -6  11   5       18.89       11.62     20.70 o
  -5  11   5        5.81       -0.69     13.26 o
  -4  11   5        1.31       -3.30     11.65 o
  -3  11   5      177.09      175.51     40.89 o
  -2  11   5        0.34       -7.55      9.17 o
  -1  11   5        1.04       -5.80      9.29 o
   0  11   5       76.97       60.81     13.63 o
   1  11   5      337.24      367.81     30.56 o
   2  11   5      284.07      240.49     26.41 o
   3  11   5       22.53       -2.74     16.73 o
   4  11   5       51.27       30.63     22.67 o
   5  11   5       10.46       41.39     20.77 o
   6  11   5       68.02       14.02     26.26 o
 -10  12   5        4.57       45.57     36.78 o
  -9  12   5       54.63       36.79     36.24 o
  -8  12   5        1.67        5.76     20.57 o
  -7  12   5      104.73       78.45     26.78 o
  -6  12   5       53.36       73.84     26.78 o
  -5  12   5      558.88      581.49     52.80 o
  -4  12   5      118.03      184.47     24.37 o
  -3  12   5       27.93       41.71     15.98 o
  -2  12   5       28.63        5.57     12.14 o
  -1  12   5      203.60      294.67     33.09 o
   0  12   5       17.65       11.79     13.34 o
   1  12   5       82.13       94.38     20.96 o
   2  12   5       15.39       31.04     13.84 o
   3  12   5      205.37      204.55     33.52 o
   4  12   5        4.60       31.23     21.26 o
   5  12   5       72.80       -4.39     38.43 o
 -10  13   5        2.34       13.18     35.69 o
  -9  13   5       16.46      -35.14     31.84 o
  -8  13   5        0.09      -13.73     29.65 o
  -7  13   5       34.36       60.10     30.20 o
  -6  13   5        1.86      -16.18     25.80 o
  -5  13   5      220.90      210.35     30.58 o
  -4  13   5        1.85       31.73     17.22 o
  -3  13   5      342.53      335.68     51.63 o
  -2  13   5       87.80       87.63     26.63 o
  -1  13   5        0.93       31.21     16.37 o
   0  13   5       33.58       27.55     14.94 o
   1  13   5      200.06      202.15     30.29 o
   2  13   5      141.55      181.30     35.87 o
   3  13   5        2.92      -24.00     23.61 o
   4  13   5       31.06       16.76     33.76 o
  -9  14   5        3.66       -6.59     36.23 o
  -8  14   5        8.61      -45.02     31.84 o
  -7  14   5        1.05       32.94     34.59 o
  -6  14   5       26.04       66.77     56.00 o
  -5  14   5        3.15       17.47     22.80 o
  -4  14   5      167.21      158.17     28.70 o
  -3  14   5       13.72       17.12     19.27 o
  -2  14   5       34.37       45.66     22.11 o
  -1  14   5      182.81      204.74     31.31 o
   0  14   5       52.31       53.65     19.70 o
   1  14   5      444.22      429.64     46.31 o
   2  14   5       32.72      -10.38     27.41 o
   3  14   5        0.02       63.55     31.98 o
  -8  15   5       47.69      108.16     53.80 o
  -7  15   5       10.54       46.67     41.18 o
  -6  15   5       20.06       79.61     45.57 o
  -5  15   5      141.79       82.31     29.94 o
  -4  15   5        0.91       -3.62     18.40 o
  -3  15   5       35.98       56.95     21.95 o
  -2  15   5      191.88      184.53     56.81 o
  -1  15   5       67.83      205.75     33.98 o
   0  15   5        5.03        2.77     18.31 o
   1  15   5       61.05       21.60     19.65 o
   2  15   5        0.04       -6.73     28.34 o
  -7  16   5        3.57        7.69     36.23 o
  -6  16   5       73.52       87.30     45.02 o
  -5  16   5        6.30        0.55     38.43 o
  -4  16   5       11.25       -8.46     17.84 o
  -3  16   5        0.71       -3.51     21.25 o
  -2  16   5        1.59       14.68     19.90 o
  -1  16   5        0.05       -5.11     20.12 o
   0  16   5       24.47       13.27     18.95 o
   1  16   5       10.98       22.39     30.47 o
  -6  17   5       10.82       70.82     49.96 o
  -5  17   5        3.72       15.92     40.63 o
  -4  17   5        0.23      -42.27     33.49 o
  -3  17   5        0.11       -1.69     53.25 o
  -2  17   5        3.90      -14.86     19.23 o
   2 -18   6       11.50        5.93     28.13 o
   3 -18   6       29.98       17.69     26.47 o
   4 -18   6        7.03       -7.31     28.36 o
   5 -18   6        2.21      -36.23     30.74 o
   0 -17   6        2.50       21.71     27.81 o
   1 -17   6        3.13       -5.63     27.72 o
   2 -17   6       34.70       21.61     25.71 o
   3 -17   6       36.48       20.63     28.60 o
   4 -17   6        0.13       17.12     26.47 o
   5 -17   6        5.52      -17.78     26.11 o
   6 -17   6        6.80       24.16     35.69 o
   7 -17   6       23.82       13.73     39.53 o
  -2 -16   6       28.74       39.80     29.68 o
  -1 -16   6      103.70       32.78     34.77 o
   0 -16   6      104.10      131.99     27.40 o
   1 -16   6        0.37       -5.75     16.63 o
   2 -16   6        1.46       -1.58     15.90 o
   3 -16   6       20.77       -5.54     15.27 o
   4 -16   6       37.21       22.51     18.10 o
   5 -16   6        2.77       -9.85     23.04 o
   6 -16   6      100.30       92.24     46.67 o
   7 -16   6      125.81      154.29     56.55 o
   8 -16   6        2.28       15.92     36.23 o
  -3 -15   6       77.61       71.67     31.97 o
  -2 -15   6       10.83       29.06     30.47 o
  -1 -15   6       17.90        5.38     17.10 o
   0 -15   6       27.80       43.83     23.57 o
   1 -15   6        7.88       61.34     20.60 o
   2 -15   6        0.19        4.54     14.04 o
   3 -15   6       14.33       27.73     17.32 o
   4 -15   6       34.07       31.48     21.70 o
   5 -15   6      210.83      199.14     31.36 o
   6 -15   6      111.76      106.01     25.19 o
   7 -15   6        8.50      -13.18     29.10 o
   8 -15   6        6.73       16.47     31.84 o
   9 -15   6        0.02       30.20     38.43 o
  -4 -14   6       15.32       34.15     41.72 o
  -3 -14   6        0.21      -14.66     23.20 o
  -2 -14   6        1.20        6.38     23.92 o
  -1 -14   6       41.28       59.74     19.61 o
   0 -14   6      307.80      270.42     34.31 o
   1 -14   6       78.38      146.99     25.70 o
   2 -14   6      138.87      116.36     22.04 o
   3 -14   6      564.28      682.26    120.05 o
   4 -14   6      292.93      308.51     35.97 o
   5 -14   6      852.49      846.03     69.91 o
   6 -14   6       36.12       58.06     19.54 o
   7 -14   6      221.68      197.46     37.52 o
   8 -14   6        0.90        1.98     17.36 o
   9 -14   6       54.41       45.57     35.14 o
  -5 -13   6       20.86       -2.12     18.91 o
  -4 -13   6        0.30       -3.12     24.03 o
  -3 -13   6        2.35        4.44     17.91 o
  -2 -13   6        0.29        0.62     14.75 o
  -1 -13   6      209.09      139.20     21.33 o
   0 -13   6      775.86      717.40     61.35 o
   1 -13   6       10.19       30.30     14.82 o
   2 -13   6      107.32      111.04     29.41 o
   3 -13   6        0.78       -6.77     11.57 o
   4 -13   6        3.24      -13.49     14.44 o
   5 -13   6       76.18       77.88     18.87 o
   6 -13   6      120.62      102.82     21.09 o
   7 -13   6      106.18      108.98     36.79 o
   8 -13   6        1.15       -7.10     16.41 o
   9 -13   6        0.20       11.31     20.14 o
  10 -13   6       44.95       99.37     41.18 o
  -6 -12   6        6.04       30.72     18.49 o
  -5 -12   6       15.03       25.01     18.09 o
  -4 -12   6        2.39       18.98     12.94 o
  -3 -12   6      147.83      135.41     20.28 o
  -2 -12   6      193.63      190.50     22.81 o
  -1 -12   6        0.12      -10.87      9.12 o
   0 -12   6      233.91      220.67     24.92 o
   1 -12   6      127.42       94.30     17.28 o
   2 -12   6       53.67       53.64     14.15 o
   3 -12   6       14.93        7.97     11.98 o
   4 -12   6        0.06      -11.89     10.29 o
   5 -12   6      339.61      276.71     46.66 o
   6 -12   6      485.09      483.37     88.71 o
   7 -12   6       68.54       71.93     52.43 o
   8 -12   6        0.05      -20.44     13.63 o
   9 -12   6      163.57      183.89     36.10 o
  10 -12   6        0.01        5.72     26.63 o
  -6 -11   6       26.65       51.95     18.76 o
  -5 -11   6        5.66       10.20     15.93 o
  -4 -11   6        1.63        3.88     11.57 o
  -3 -11   6       41.96      134.59     17.87 o
  -2 -11   6       64.23       78.53     15.11 o
  -1 -11   6        0.26       22.76     10.86 o
   0 -11   6      474.34      456.72     36.81 o
   1 -11   6      606.72      714.68     67.02 o
   2 -11   6      282.19      332.05     31.71 o
   3 -11   6      168.73      157.59     24.77 o
   4 -11   6       17.89        0.37      8.95 o
   5 -11   6      926.43      915.48     66.00 o
   6 -11   6       15.28        7.31     14.66 o
   7 -11   6       44.65       30.67     17.84 o
   8 -11   6      184.68      149.81     30.26 o
   9 -11   6      121.33      168.48     32.16 o
  10 -11   6       15.17       29.10     28.00 o
  -7 -10   6       23.53       45.21     15.93 o
  -6 -10   6      429.94      412.19     36.27 o
  -5 -10   6       51.87       45.74     14.64 o
  -4 -10   6      699.01      687.16     43.78 o
  -3 -10   6       11.99       10.31     10.67 o
  -2 -10   6       50.21       65.79     14.87 o
  -1 -10   6       30.75      171.21     18.05 o
   0 -10   6      366.38      348.13     26.93 o
   1 -10   6       24.27       37.56     10.64 o
   2 -10   6      185.32      218.82     20.33 o
   3 -10   6       83.00       83.79     13.21 o
   4 -10   6      180.86      153.12     16.97 o
   5 -10   6       34.26       40.61     11.05 o
   6 -10   6       29.53       30.43     12.68 o
   7 -10   6        2.79        4.72     14.05 o
   8 -10   6        3.76        7.10     22.51 o
   9 -10   6       12.62       -9.76     18.94 o
  10 -10   6       17.39        1.70     17.76 o
  11 -10   6       46.48       37.37     19.81 o
  -7  -9   6       23.51       37.74     14.92 o
  -6  -9   6      273.43      337.43     27.74 o
  -5  -9   6       33.53       38.07     11.24 o
  -4  -9   6       68.37       49.39     11.56 o
  -3  -9   6        0.01        2.64      8.03 o
  -2  -9   6      808.75      764.19     55.46 o
  -1  -9   6       16.94       33.43      9.94 o
   0  -9   6      804.53      924.06     56.90 o
   1  -9   6       16.01       12.35      6.87 o
   2  -9   6       93.11      148.52     23.25 o
   3  -9   6      172.43      173.24     17.17 o
   4  -9   6      761.08      771.56     56.21 o
   5  -9   6      308.37      316.76     24.82 o
   6  -9   6        5.16      -10.76      8.36 o
   7  -9   6       22.87       20.80     12.75 o
   8  -9   6      133.91      136.72     23.54 o
   9  -9   6        5.95        1.31     13.96 o
  10  -9   6       44.17       40.93     17.85 o
  11  -9   6       96.83       83.44     26.81 o
  -8  -8   6       50.64       52.06     13.68 o
  -7  -8   6        0.28        0.53     11.80 o
  -6  -8   6      805.01      775.12     56.74 o
  -5  -8   6      157.17      166.70     18.87 o
  -4  -8   6       25.44       46.90     10.88 o
  -3  -8   6       10.81       18.17      8.41 o
  -2  -8   6      142.48      215.54     30.45 o
  -1  -8   6        2.13        3.09      8.45 o
   0  -8   6       67.05       53.37     10.42 o
   1  -8   6        5.27       25.69      8.54 o
   2  -8   6       44.51       84.44     11.40 o
   3  -8   6      310.33      261.71     25.35 o
   4  -8   6        0.28       -9.98      6.65 o
   5  -8   6       30.53       18.87     10.14 o
   6  -8   6       21.63       16.22      9.53 o
   7  -8   6        8.22        9.85     11.00 o
   8  -8   6      127.97      126.17     20.89 o
   9  -8   6      244.17      317.64     50.41 o
  10  -8   6        5.17        6.77     13.25 o
  11  -8   6       10.93        2.05     20.25 o
  -8  -7   6       35.19       28.96     11.07 o
  -7  -7   6       59.93       61.19     13.18 o
  -6  -7   6        9.94       17.00     11.69 o
  -5  -7   6       70.61       79.89     13.40 o
  -4  -7   6        2.19        3.32      7.62 o
  -3  -7   6      324.45      295.78     20.51 o
  -2  -7   6       94.54      123.22     12.60 o
  -1  -7   6       87.73       87.24     11.83 o
   0  -7   6      761.65      897.71     46.23 o
   1  -7   6      668.07      687.24     44.63 o
   2  -7   6     1754.57     2167.06     90.43 o
   3  -7   6       78.32       66.83      9.27 o
   4  -7   6       10.91        6.66      7.31 o
   5  -7   6        6.61       10.72      8.39 o
   6  -7   6      283.64      298.10     42.00 o
   7  -7   6      161.46      198.89     34.99 o
   8  -7   6        0.08        7.38     16.40 o
   9  -7   6       35.54       42.11     13.88 o
  10  -7   6        3.15        8.85     12.04 o
  11  -7   6        1.90      -19.14     18.68 o
  -9  -6   6        1.88        9.30     18.44 o
  -8  -6   6      146.21      163.96     19.47 o
  -7  -6   6      126.27      145.07     15.36 o
  -6  -6   6     1689.93     1581.63     75.10 o
  -5  -6   6      114.03      114.10     14.27 o
  -4  -6   6      269.73      290.47     19.44 o
  -3  -6   6      226.74      229.64     17.29 o
  -2  -6   6      275.78      310.67     20.19 o
  -1  -6   6       87.24      256.17     17.08 o
   0  -6   6     4420.23     5147.45    205.28 o
   1  -6   6       11.46       15.56      5.98 o
   2  -6   6      395.74      454.23     24.68 o
   3  -6   6       68.36       61.71     11.41 o
   4  -6   6      209.16      206.05     16.28 o
   5  -6   6        8.35        7.72      6.21 o
   6  -6   6      307.31      257.85     27.66 o
   7  -6   6       75.92       78.28     14.24 o
   8  -6   6      139.82      148.90     19.50 o
   9  -6   6        1.06       -4.29     10.20 o
  10  -6   6        5.85       10.27     11.76 o
  11  -6   6       20.45       44.44     22.98 o
  -9  -5   6        2.98       -2.46     17.32 o
  -8  -5   6       43.84       30.92     18.31 o
  -7  -5   6        2.48      -11.32      7.55 o
  -6  -5   6      117.86      109.39     13.18 o
  -5  -5   6       20.11       24.15      8.45 o
  -4  -5   6     1808.73     1808.49     70.69 o
  -3  -5   6       49.17       41.32      8.46 o
  -2  -5   6     3090.48     3103.29    117.10 o
  -1  -5   6        0.06       -1.19      5.28 o
   0  -5   6      981.14     1065.69     43.23 o
   1  -5   6      410.17      396.02     24.60 o
   2  -5   6       88.00       97.83     14.06 o
   3  -5   6       20.18       21.38      6.28 o
   4  -5   6      303.57      316.52     18.85 o
   5  -5   6      130.43      142.64     11.11 o
   6  -5   6        1.61       -6.39      6.70 o
   7  -5   6        0.15      -10.77      7.18 o
   8  -5   6       80.19       72.84     12.68 o
   9  -5   6       98.93       78.11     15.03 o
  10  -5   6        2.00        7.49     16.84 o
  11  -5   6        0.00       43.23     29.10 o
 -10  -4   6       40.20       57.18     22.77 o
  -9  -4   6       24.19       48.99     34.32 o
  -8  -4   6      186.35      162.29     27.14 o
  -7  -4   6        4.98       12.47      9.37 o
  -6  -4   6       96.39       84.60     11.11 o
  -5  -4   6       11.57       12.24      7.67 o
  -4  -4   6        2.62       -3.54      7.25 o
  -3  -4   6       32.29       36.12      9.84 o
  -2  -4   6      926.86      937.88     36.66 o
  -1  -4   6        2.51      117.44      8.92 o
   0  -4   6    10923.68    12125.97    368.55 o
   1  -4   6       96.34       85.22      6.98 o
   2  -4   6     3242.52     3224.58    106.98 o
   3  -4   6      202.72      190.80     10.60 o
   4  -4   6      112.71      103.90     11.35 o
   5  -4   6       56.16       52.69      7.17 o
   6  -4   6      431.68      478.62     29.94 o
   7  -4   6       40.25       18.13     11.04 o
   8  -4   6        4.89        1.86      7.50 o
   9  -4   6        0.05        7.87      8.92 o
  10  -4   6      181.16      175.65     30.85 o
  11  -4   6        5.30      -24.79     18.33 o
 -10  -3   6        2.61       -1.45     17.77 o
  -9  -3   6      113.54      109.15     20.37 o
  -8  -3   6      493.71      536.62     42.35 o
  -7  -3   6       36.65       19.27     11.73 o
  -6  -3   6       26.08       14.40      6.57 o
  -5  -3   6       60.57       45.88      7.54 o
  -4  -3   6       23.08       32.57      7.94 o
  -3  -3   6       36.20       42.71      7.73 o
  -2  -3   6      178.11      172.48     12.67 o
  -1  -3   6       69.49       93.09      9.22 o
   0  -3   6        1.41       -0.63      3.86 o
   1  -3   6        8.14        1.90      4.16 o
   2  -3   6     3880.81     3906.87    121.43 o
   3  -3   6      604.36      553.85     21.51 o
   4  -3   6      922.35      892.23     30.91 o
   5  -3   6        2.77       -6.46      6.38 o
   6  -3   6      180.66      176.97     14.13 o
   7  -3   6      139.22      160.57     12.58 o
   8  -3   6        1.41        8.00      8.43 o
   9  -3   6       34.35       17.62      9.78 o
  10  -3   6        2.65      -10.69     17.28 o
  11  -3   6        2.04       39.57     23.08 o
 -10  -2   6      105.95      163.21     24.43 o
  -9  -2   6        0.58       -7.24     12.53 o
  -8  -2   6        7.26       24.68     13.08 o
  -7  -2   6       48.69       42.91     11.93 o
  -6  -2   6       87.56       82.48     10.60 o
  -5  -2   6      135.90      136.04     14.02 o
  -4  -2   6       82.99       72.00      8.79 o
  -3  -2   6      107.23      101.48      8.21 o
  -2  -2   6     3304.33     3223.16     99.83 o
  -1  -2   6        8.40       16.25      4.63 o
   0  -2   6        0.40       10.60      4.61 o
   1  -2   6       47.20       46.33      5.12 o
   2  -2   6        0.24        2.99      4.56 o
   3  -2   6        0.67       -3.23      4.03 o
   4  -2   6        6.62        1.00      6.20 o
   5  -2   6      758.43      719.68     39.38 o
   6  -2   6      125.79      135.74     10.21 o
   7  -2   6       38.94       47.06      7.57 o
   8  -2   6     1248.57     1265.47     61.88 o
   9  -2   6      100.32      110.13     16.19 o
  10  -2   6        0.21        0.40     17.63 o
  11  -2   6        3.46      -21.41     18.73 o
 -10  -1   6      105.25       93.01     18.47 o
  -9  -1   6        7.69       -1.79     13.36 o
  -8  -1   6      122.26      142.31     20.40 o
  -7  -1   6      125.02      147.09     16.38 o
  -6  -1   6      352.99      401.24     27.00 o
  -5  -1   6      109.26      148.08     14.58 o
  -4  -1   6      177.27      186.81     18.77 o
  -3  -1   6       28.62       13.47      7.24 o
  -2  -1   6     3650.65     3611.04    117.48 o
  -1  -1   6        1.10       -1.86      5.31 o
   0  -1   6     1250.76     1412.00     51.74 o
   1  -1   6       95.47      104.20     10.03 o
   2  -1   6       86.24       75.01      6.15 o
   3  -1   6       87.18       93.81     12.68 o
   4  -1   6     4788.36     4408.27    143.51 o
   5  -1   6       44.16       39.00      6.47 o
   6  -1   6      760.60      812.41     35.03 o
   7  -1   6      336.04      310.06     20.47 o
   8  -1   6       33.03       46.51      9.64 o
   9  -1   6        6.02       12.09     15.48 o
  10  -1   6       54.32       73.66     44.20 o
  11  -1   6        3.76       17.18     37.06 o
 -11   0   6      114.05      134.14     29.75 o
 -10   0   6        0.02        4.25     15.67 o
  -9   0   6      280.94      283.76     26.03 o
  -8   0   6       46.53       29.11     13.16 o
  -7   0   6       14.07        7.96      9.32 o
  -6   0   6      266.06      239.15     21.66 o
  -5   0   6      339.62      402.27     26.31 o
  -4   0   6      229.18      209.83     17.68 o
  -3   0   6      462.38      574.78     22.82 o
  -2   0   6       15.86       14.31      5.01 o
  -1   0   6       70.38       93.17      9.15 o
   0   0   6     2301.60     2451.95     93.01 o
   1   0   6       62.15       56.69      6.48 o
   2   0   6     3354.79     3045.54    100.57 o
   3   0   6      272.78      308.67     15.97 o
   4   0   6     1796.57     1758.87     79.05 o
   5   0   6        6.87        4.89      5.40 o
   6   0   6       88.22       76.07     14.68 o
   7   0   6      126.86      110.29     17.60 o
   8   0   6       32.23       30.59      9.69 o
   9   0   6       10.46        5.25     17.65 o
  10   0   6        1.07        8.97     25.45 o
 -11   1   6        0.52       74.04     29.37 o
 -10   1   6       82.30      118.58     23.83 o
  -9   1   6       30.73       29.61     17.38 o
  -8   1   6       29.63       46.08     18.49 o
  -7   1   6        1.66       -8.26     12.18 o
  -6   1   6       72.02       82.87     11.94 o
  -5   1   6      310.17      289.40     26.01 o
  -4   1   6      387.89      401.57     20.64 o
  -3   1   6       17.44       10.14      6.51 o
  -2   1   6      104.71       86.81      8.57 o
  -1   1   6      186.19      154.27     12.67 o
   0   1   6     1678.23     1593.83     68.24 o
   1   1   6       80.65      277.31     32.18 o
   2   1   6     1485.49     2075.28     97.22 o
   3   1   6      155.89      153.16     11.24 o
   4   1   6     5903.97     5548.56    180.58 o
   5   1   6        4.54        5.45      6.95 o
   6   1   6      118.15      176.38     23.13 o
   7   1   6       24.24       46.80     15.46 o
   8   1   6     1160.62     1185.63     81.53 o
   9   1   6       43.50       28.29     14.01 o
  10   1   6        6.00       43.26     27.27 o
 -11   2   6        2.32       -4.12     19.06 o
 -10   2   6       23.37       28.26     19.11 o
  -9   2   6        0.77       -2.50     15.66 o
  -8   2   6      194.73      246.46     33.57 o
  -7   2   6       75.75       62.90     22.59 o
  -6   2   6       53.32       51.80     29.37 o
  -5   2   6      884.65      802.28     51.47 o
  -4   2   6      712.91      563.82     30.17 o
  -3   2   6      311.53      302.03     16.01 o
  -2   2   6     1181.52     1541.41     72.75 o
  -1   2   6     1098.21     1007.10     44.92 o
   0   2   6     2525.31     2798.67    114.95 o
   1   2   6       26.25       30.27      8.20 o
   2   2   6       21.61      122.15     50.79 o
   3   2   6      154.00      221.82     30.26 o
   4   2   6      212.43      221.06     14.90 o
   5   2   6       17.64       28.75      8.84 o
   6   2   6      152.32      144.81     15.72 o
   7   2   6       11.70       13.52     18.59 o
   8   2   6        6.96       21.84     14.56 o
   9   2   6       32.68       42.43     18.86 o
  10   2   6       52.38       45.06     28.21 o
 -11   3   6       13.54      -17.28     21.28 o
 -10   3   6        6.82       17.16     24.81 o
  -9   3   6       58.04       61.81     21.33 o
  -8   3   6       37.21       17.11     20.14 o
  -7   3   6      198.81      196.35     34.89 o
  -6   3   6      341.80      333.17     32.96 o
  -5   3   6      219.32      249.53     23.46 o
  -4   3   6     2110.81     2358.66    175.22 o
  -3   3   6       11.34       11.16      7.50 o
  -2   3   6     3798.82     3703.70    149.84 o
  -1   3   6       78.64      116.71     13.59 o
   0   3   6      235.06      278.65     21.27 o
   1   3   6      136.90      169.34     16.09 o
   2   3   6      156.81      118.92     15.64 o
   3   3   6     1640.75     1478.02     54.32 o
   4   3   6     2275.16     2104.52     88.01 o
   5   3   6       33.86       33.87      8.75 o
   6   3   6       50.92       44.53     11.39 o
   7   3   6      121.35       92.32     19.71 o
   8   3   6        0.40       15.51     14.50 o
   9   3   6       28.37       47.87     16.70 o
  10   3   6       11.13        9.37     25.61 o
 -11   4   6        2.64       27.76     22.64 o
 -10   4   6        0.36       -1.18     17.42 o
  -9   4   6        4.50       10.49     20.28 o
  -8   4   6       43.17       27.79     21.18 o
  -7   4   6      621.03      590.67     54.73 o
  -6   4   6       70.76       54.32     12.34 o
  -5   4   6      304.05      314.66     23.94 o
  -4   4   6     3577.95     3321.33    147.00 o
  -3   4   6      188.21      241.00     15.95 o
  -2   4   6      913.76      862.65     40.19 o
  -1   4   6      271.33      320.61     21.19 o
   0   4   6     6041.09     5963.49    292.26 o
   1   4   6     1689.03     1595.73     76.04 o
   2   4   6     1187.15     1125.01     50.82 o
   3   4   6      125.08      143.05     11.99 o
   4   4   6       73.72       70.44      9.64 o
   5   4   6       17.48       20.95      8.48 o
   6   4   6      204.09      234.26     22.10 o
   7   4   6       22.74       11.59     14.31 o
   8   4   6       36.03       44.09     17.50 o
   9   4   6       20.35        2.52     36.55 o
 -11   5   6       31.27       32.49     22.24 o
 -10   5   6        0.29       48.21     32.67 o
  -9   5   6      104.51       72.53     28.88 o
  -8   5   6        2.37        7.14     26.90 o
  -7   5   6      891.33      943.93     64.06 o
  -6   5   6      311.92      319.31     41.08 o
  -5   5   6       36.38       39.22      9.57 o
  -4   5   6     3985.05     3768.05    173.80 o
  -3   5   6     2039.79     1684.50     66.46 o
  -2   5   6      111.80       78.53     10.47 o
  -1   5   6      175.29      484.83     33.72 o
   0   5   6     2992.63     3192.78    144.64 o
   1   5   6        9.80      235.71     30.76 o
   2   5   6       25.44       16.58      8.40 o
   3   5   6        0.65       -1.93      5.65 o
   4   5   6      187.97      192.15     16.23 o
   5   5   6        4.65        9.81      8.74 o
   6   5   6       53.37       53.89     16.31 o
   7   5   6       28.89       13.11     18.19 o
   8   5   6        0.01       20.27     16.49 o
   9   5   6        7.24       28.83     17.87 o
 -11   6   6        0.07        6.70     31.02 o
 -10   6   6       43.28       88.69     36.24 o
  -9   6   6        6.80       12.63     29.10 o
  -8   6   6       99.29      116.06     29.65 o
  -7   6   6      178.14      178.84     22.79 o
  -6   6   6        0.67        6.21     10.91 o
  -5   6   6       20.50        2.76     11.72 o
  -4   6   6      176.47      196.97     15.06 o
  -3   6   6      263.93      481.17     59.04 o
  -2   6   6       12.37      269.57     47.22 o
  -1   6   6     1013.33      962.59     52.27 o
   0   6   6       26.57       30.33      9.84 o
   1   6   6        6.40      156.70     19.15 o
   2   6   6       26.15       22.85     12.21 o
   3   6   6      125.57      139.72     12.67 o
   4   6   6      372.84      369.26     24.47 o
   5   6   6       96.41       81.39     17.62 o
   6   6   6       49.71       52.48     24.53 o
   7   6   6       22.71       65.53     61.49 o
   8   6   6       24.91       48.84     19.76 o
 -11   7   6        1.54       41.53     53.53 o
 -10   7   6       73.38       36.24     35.69 o
  -9   7   6       66.60      103.67     24.78 o
  -8   7   6        7.79      -13.50     15.15 o
  -7   7   6      759.77      756.99     68.97 o
  -6   7   6      203.63      183.08     24.00 o
  -5   7   6       18.01        0.49     12.01 o
  -4   7   6     1967.26     1826.09     79.12 o
  -3   7   6        9.81        4.49      7.81 o
  -2   7   6       21.31        4.65      8.45 o
  -1   7   6      520.97      648.11     42.77 o
   0   7   6      100.40       91.78     12.83 o
   1   7   6      113.70      125.01     15.33 o
   2   7   6      469.51      535.13     35.29 o
   3   7   6      153.83      156.38     16.24 o
   4   7   6       26.75       48.61     17.20 o
   5   7   6       52.44       65.07     19.31 o
   6   7   6       72.06      111.85     22.40 o
   7   7   6       29.37       18.57     21.23 o
   8   7   6       20.08       58.37     24.17 o
 -11   8   6        0.50       -8.78     36.78 o
 -10   8   6        5.74        9.82     26.35 o
  -9   8   6       36.10       25.77     20.21 o
  -8   8   6       31.18       46.15     22.23 o
  -7   8   6       13.40        2.07     13.44 o
  -6   8   6      150.12      134.73     23.31 o
  -5   8   6        4.36        3.96     12.46 o
  -4   8   6        1.39        9.09      8.77 o
  -3   8   6        5.41      -11.18      7.46 o
  -2   8   6        1.99        8.80      9.03 o
  -1   8   6      198.71      161.47     16.73 o
   0   8   6     1387.41     1649.77     80.86 o
   1   8   6       52.38       36.90     11.30 o
   2   8   6        1.79       10.11      9.05 o
   3   8   6      217.52      191.24     22.72 o
   4   8   6      150.83       71.45     19.93 o
   5   8   6       11.96       19.37     17.69 o
   6   8   6       79.81       62.51     39.81 o
   7   8   6        0.03      -28.39     19.40 o
 -10   9   6       58.34       79.62     27.83 o
  -9   9   6      183.72      118.03     30.56 o
  -8   9   6        7.56       39.70     21.76 o
  -7   9   6      374.51      399.81     52.73 o
  -6   9   6       88.48      114.86     39.50 o
  -5   9   6       27.41       41.02     24.98 o
  -4   9   6       89.73       96.95     14.13 o
  -3   9   6       15.03       21.78      9.41 o
  -2   9   6      291.48      336.88     24.16 o
  -1   9   6        1.76       26.11     10.97 o
   0   9   6        0.15       -5.93      8.81 o
   1   9   6       34.69       35.77     11.44 o
   2   9   6      124.80       94.07     15.24 o
   3   9   6       42.24       48.22     11.45 o
   4   9   6      347.69      364.55     41.31 o
   5   9   6        9.64       -7.37     19.47 o
   6   9   6        8.85       21.89     22.63 o
   7   9   6       12.62       17.33     24.46 o
 -10  10   6        0.01       24.71     27.45 o
  -9  10   6       45.15       36.14     22.30 o
  -8  10   6        2.01        5.22     19.22 o
  -7  10   6      259.14      258.25     41.80 o
  -6  10   6        0.16      -15.50     14.38 o
  -5  10   6      176.15      148.06     20.16 o
  -4  10   6        0.72       28.82     12.65 o
  -3  10   6      194.87      207.43     23.96 o
  -2  10   6       17.19       29.18     11.63 o
  -1  10   6        7.45        6.81     10.74 o
   0  10   6       11.73       16.25     11.18 o
   1  10   6       11.05        2.34     10.00 o
   2  10   6       37.92       23.16     13.61 o
   3  10   6       48.27       65.96     15.37 o
   4  10   6       32.56       62.38     21.47 o
   5  10   6       38.72       18.47     19.51 o
   6  10   6       53.03       21.46     28.55 o
 -10  11   6        9.08      -14.82     30.20 o
  -9  11   6       24.92        2.63     17.90 o
  -8  11   6       10.69      -14.73     14.97 o
  -7  11   6       18.20       20.70     17.27 o
  -6  11   6       61.64       36.81     22.39 o
  -5  11   6        7.43       -0.36     14.40 o
  -4  11   6       88.20      117.83     19.95 o
  -3  11   6       74.22      101.62     19.05 o
  -2  11   6        4.98       28.90     11.85 o
  -1  11   6        0.90       -8.70     10.05 o
   0  11   6        1.68        6.14     11.07 o
   1  11   6      183.08      160.74     24.83 o
   2  11   6      324.17      292.56     29.93 o
   3  11   6      295.82      297.86     29.24 o
   4  11   6      158.14      175.78     32.05 o
   5  11   6        8.66       36.11     27.43 o
 -10  12   6       11.90       75.76     38.98 o
  -9  12   6       46.56       36.24     38.43 o
  -8  12   6        1.90       22.20     24.06 o
  -7  12   6        6.08      -15.63     17.90 o
  -6  12   6        8.58       -1.65     18.98 o
  -5  12   6       57.85       30.06     17.12 o
  -4  12   6       85.14      113.15     24.64 o
  -3  12   6      217.16      164.41     28.07 o
  -2  12   6        3.35        3.79     11.83 o
  -1  12   6        0.44       30.29     15.87 o
   0  12   6       27.42       35.21     16.40 o
   1  12   6       50.78       65.96     55.50 o
   2  12   6       40.63       53.17     22.11 o
   3  12   6      170.93      124.70     35.88 o
   4  12   6        4.33       36.83     35.96 o
   5  12   6       36.40       12.08     44.47 o
  -9  13   6       88.07      127.93     47.77 o
  -8  13   6       85.42       52.71     36.24 o
  -7  13   6        1.58        9.15     21.03 o
  -6  13   6       26.95        8.94     19.97 o
  -5  13   6        0.94       16.88     17.29 o
  -4  13   6      133.80      188.60     30.22 o
  -3  13   6      198.33      150.34     28.61 o
  -2  13   6        1.39       76.81     22.20 o
  -1  13   6      120.85      120.63     26.45 o
   0  13   6        9.22       -6.48     16.50 o
   1  13   6        1.15       45.90     19.78 o
   2  13   6      120.57      159.04     27.08 o
   3  13   6       32.61       25.42     66.43 o
   4  13   6        1.24       71.22     32.82 o
  -9  14   6        0.42       61.49     37.33 o
  -8  14   6        7.53      -36.78     34.59 o
  -7  14   6        1.93       54.90     41.72 o
  -6  14   6       33.57      -18.59     19.86 o
  -5  14   6       15.49       68.03     28.13 o
  -4  14   6      167.90      180.18     31.50 o
  -3  14   6       16.80       50.79     25.43 o
  -2  14   6       71.25       59.09     23.17 o
  -1  14   6       73.38       55.15     22.52 o
   0  14   6      102.54      119.21     35.31 o
   1  14   6        8.38       15.75     18.98 o
   2  14   6       46.87       38.28     31.33 o
   3  14   6       41.81       45.63     49.14 o
  -8  15   6        8.19      -11.53     37.33 o
  -7  15   6        0.50      -13.73     34.04 o
  -6  15   6       24.91        1.65     38.98 o
  -5  15   6       17.92       15.83     28.27 o
  -4  15   6      124.95      144.03     38.48 o
  -3  15   6      138.43      151.19     30.42 o
  -2  15   6      205.11      204.07     34.41 o
  -1  15   6       93.80       42.83     22.42 o
   0  15   6       39.30       50.96     22.33 o
   1  15   6      138.44      128.37     41.41 o
   2  15   6        0.38       16.94     31.08 o
  -7  16   6        0.09      -23.61     36.23 o
  -6  16   6        2.28      -15.92     40.08 o
  -5  16   6        5.51       43.92     42.82 o
  -4  16   6       35.29       25.27     28.59 o
  -3  16   6        0.18      -18.31     28.64 o
  -2  16   6       10.23       14.80     24.58 o
  -1  16   6       33.57       91.89     59.45 o
   0  16   6       14.57        0.67     24.61 o
  -4  17   6        0.07       -7.14     37.88 o
  -3  17   6        0.54       66.98     34.95 o
   4 -18   7        0.47       -5.14     27.41 o
   0 -17   7        6.51        5.90     28.27 o
   1 -17   7        3.56        8.38     27.14 o
   2 -17   7      121.33       87.25     49.69 o
   3 -17   7        0.39       -2.97     25.15 o
   4 -17   7        4.06       -8.96     24.66 o
   5 -17   7        7.36       -5.31     26.63 o
   6 -17   7       19.38       13.73     32.94 o
  -1 -16   7       24.36       35.24     29.94 o
   0 -16   7       25.81       20.35     18.91 o
   1 -16   7        4.79       -0.50     15.66 o
   2 -16   7        4.90        6.40     18.29 o
   3 -16   7        2.23       -0.65     16.87 o
   4 -16   7        6.78      -12.74     23.48 o
   5 -16   7      138.55      108.33     41.18 o
   6 -16   7        0.27      -10.98     31.84 o
   7 -16   7       57.31      105.41     46.67 o
   8 -16   7        1.16       24.16     36.23 o
  -3 -15   7       50.15       46.38     29.47 o
  -2 -15   7       10.74       26.27     27.16 o
  -1 -15   7        0.31      -22.66     15.10 o
   0 -15   7        0.67       17.09     17.34 o
   1 -15   7       25.43        8.66     16.92 o
   2 -15   7       35.66       19.98     22.85 o
   3 -15   7       35.33       27.76     16.49 o
   4 -15   7        0.53       -3.22     14.17 o
   5 -15   7       41.84       49.36     19.38 o
   6 -15   7       88.42       75.18     21.16 o
   7 -15   7      174.94      274.00     68.09 o
   8 -15   7        8.73       63.14     41.72 o
  -4 -14   7       43.46       44.47     43.92 o
  -3 -14   7        1.45      -20.43     22.65 o
  -2 -14   7        1.91       -5.10     23.20 o
  -1 -14   7        0.20       -4.08     19.60 o
   0 -14   7        8.19       18.88     16.22 o
   1 -14   7       52.35       39.03     18.38 o
   2 -14   7      593.68      505.21     64.17 o
   3 -14   7      169.22      127.37     37.92 o
   4 -14   7       68.83       61.95     19.06 o
   5 -14   7       71.57      149.89     33.91 o
   6 -14   7        8.13       42.99     18.67 o
   7 -14   7       34.95      208.63     56.55 o
   8 -14   7       25.38       49.65     23.66 o
   9 -14   7       62.73       -7.69     34.04 o
  -5 -13   7       19.72       68.35     23.52 o
  -4 -13   7       52.24       69.57     22.93 o
  -3 -13   7        0.04        1.91     16.17 o
  -2 -13   7       52.76       57.05     20.52 o
  -1 -13   7        0.27       15.54     17.39 o
   0 -13   7       35.59       37.87     15.37 o
   1 -13   7      222.09      194.74     39.73 o
   2 -13   7       93.78       71.06     17.16 o
   3 -13   7        3.21       -3.06     21.79 o
   4 -13   7      383.26      323.87     48.98 o
   5 -13   7      298.61      249.27     45.58 o
   6 -13   7       48.24       50.70     17.67 o
   7 -13   7       15.07       39.64     20.80 o
   8 -13   7       46.55       38.43     50.24 o
   9 -13   7        9.91       -3.08     18.85 o
  10 -13   7        1.68       38.43     39.53 o
  -5 -12   7       28.51       44.35     19.05 o
  -4 -12   7        2.40        4.11     18.78 o
  -3 -12   7       82.58      108.46     20.72 o
  -2 -12   7      561.16      516.45     46.22 o
  -1 -12   7       78.71      110.17     19.64 o
   0 -12   7        9.65        5.99     14.10 o
   1 -12   7       73.63       45.16     13.24 o
   2 -12   7       79.83       74.45     25.28 o
   3 -12   7      134.55      145.59     29.90 o
   4 -12   7        0.47      -15.01     10.01 o
   5 -12   7      262.66      248.56     53.51 o
   6 -12   7      320.84      302.12     33.48 o
   7 -12   7        0.20        6.61     16.33 o
   8 -12   7        9.01        1.05     18.07 o
   9 -12   7      216.27      205.53     37.47 o
  10 -12   7       19.96       -0.46     21.54 o
  -6 -11   7        6.55        7.56     15.68 o
  -5 -11   7        0.53       -4.85     14.36 o
  -4 -11   7        6.06        3.63     12.11 o
  -3 -11   7       25.66       13.29     11.78 o
  -2 -11   7      146.28      149.55     31.13 o
  -1 -11   7        3.59        3.96     11.35 o
   0 -11   7        4.12        9.11      9.70 o
   1 -11   7      332.86      247.94     38.15 o
   2 -11   7      422.11      459.22     42.63 o
   3 -11   7      656.53      682.60     44.58 o
   4 -11   7     1734.10     1669.77     82.63 o
   5 -11   7      384.93      399.48     47.75 o
   6 -11   7       45.96       29.21     14.37 o
   7 -11   7       29.15       22.72     19.22 o
   8 -11   7      157.52      165.76     31.44 o
   9 -11   7        1.87       -2.15     16.33 o
  10 -11   7       15.85       15.70     18.89 o
  -7 -10   7        6.73       13.81     14.13 o
  -6 -10   7       65.08       80.20     17.76 o
  -5 -10   7       13.52       21.18     15.29 o
  -4 -10   7        0.01        8.24     10.11 o
  -3 -10   7       79.23       77.52     14.98 o
  -2 -10   7      121.65       84.85     16.56 o
  -1 -10   7       47.77      106.01     17.66 o
   0 -10   7        2.27        3.83      8.67 o
   1 -10   7       33.94       21.81      8.60 o
   2 -10   7      228.03      235.45     21.66 o
   3 -10   7        2.52       14.92     12.03 o
   4 -10   7      739.91      720.34     47.34 o
   5 -10   7       48.59       48.64     16.60 o
   6 -10   7      404.11      443.17     35.33 o
   7 -10   7       29.97       29.90     14.92 o
   8 -10   7      234.46      231.28     35.90 o
   9 -10   7        0.99       -4.59     25.53 o
  10 -10   7        0.50       -5.72     14.94 o
  -7  -9   7      109.46      114.83     22.19 o
  -6  -9   7       61.05       49.05     14.01 o
  -5  -9   7       16.44       37.62     14.53 o
  -4  -9   7      275.64      242.49     20.91 o
  -3  -9   7       27.19       47.70     12.24 o
  -2  -9   7     1120.70     1091.26     59.05 o
  -1  -9   7        0.01       -4.54      9.61 o
   0  -9   7        0.89        1.95      7.53 o
   1  -9   7       65.87       92.08     14.84 o
   2  -9   7     1899.16     1893.49     90.32 o
   3  -9   7        7.65        5.28      8.97 o
   4  -9   7        4.39       -7.15      9.11 o
   5  -9   7      350.77      387.91     28.06 o
   6  -9   7        0.02        0.73     18.36 o
   7  -9   7      131.59      104.58     20.33 o
   8  -9   7      116.81      101.63     20.67 o
   9  -9   7       97.85      100.28     22.47 o
  10  -9   7       12.25       12.04     15.34 o
  11  -9   7       36.55       58.73     51.06 o
  -8  -8   7        3.39        7.29     11.59 o
  -7  -8   7       20.82       26.59     12.95 o
  -6  -8   7      343.87      397.70     32.95 o
  -5  -8   7        2.69       35.73     10.37 o
  -4  -8   7       10.39        2.13      8.91 o
  -3  -8   7      151.05      212.03     23.19 o
  -2  -8   7       68.24      129.13     14.98 o
  -1  -8   7      220.21      184.97     17.63 o
   0  -8   7        9.32        8.26      8.10 o
   1  -8   7       97.66      112.48     15.62 o
   2  -8   7       29.47       29.82     12.75 o
   3  -8   7      805.38      805.12     71.55 o
   4  -8   7      311.03      279.79     36.89 o
   5  -8   7       75.64       75.79     12.03 o
   6  -8   7      111.87      115.32     16.25 o
   7  -8   7       91.48      129.11     20.59 o
   8  -8   7       56.05       56.08     16.93 o
   9  -8   7       17.76       13.47     12.50 o
  10  -8   7        0.93       11.53     14.54 o
  11  -8   7        1.08       20.55     21.52 o
  -8  -7   7       90.49       97.93     14.55 o
  -7  -7   7        3.27       -3.20      9.74 o
  -6  -7   7       64.47       52.17     14.33 o
  -5  -7   7        9.39        7.20      8.48 o
  -4  -7   7     2668.70     2515.95    105.52 o
  -3  -7   7      279.94      271.35     20.18 o
  -2  -7   7     1580.65     1769.37     75.66 o
  -1  -7   7      108.13      145.40     13.46 o
   0  -7   7        1.76       12.56      6.86 o
   1  -7   7        9.81        7.17      5.83 o
   2  -7   7     1461.19     1497.55     71.62 o
   3  -7   7       22.11       20.06      9.08 o
   4  -7   7       14.06       16.21      7.02 o
   5  -7   7       23.45       24.44      8.82 o
   6  -7   7      352.34      382.84     29.72 o
   7  -7   7       11.56        6.81     10.77 o
   8  -7   7      110.02      107.05     17.06 o
   9  -7   7        0.23       -3.56     11.17 o
  10  -7   7        5.61       -8.99     12.91 o
  11  -7   7        5.14        8.99     21.09 o
  -9  -6   7       27.47       32.78     20.92 o
  -8  -6   7       57.82       70.40     11.77 o
  -7  -6   7      112.82      143.21     16.46 o
  -6  -6   7       19.77       17.91      9.88 o
  -5  -6   7      113.94      101.68     14.19 o
  -4  -6   7      738.03      783.93     60.31 o
  -3  -6   7       31.81       36.34      9.18 o
  -2  -6   7       10.61       19.25      8.18 o
  -1  -6   7       14.84       25.50      7.33 o
   0  -6   7       33.70       67.01     10.43 o
   1  -6   7        0.21       15.65      6.63 o
   2  -6   7      403.42      414.85     29.77 o
   3  -6   7        2.03        5.52      5.47 o
   4  -6   7        9.30        3.49      6.02 o
   5  -6   7       32.18       20.95      7.65 o
   6  -6   7       59.04       52.38     10.70 o
   7  -6   7        1.30        7.79      9.12 o
   8  -6   7      313.78      337.94     30.20 o
   9  -6   7       40.46       21.51     15.14 o
  10  -6   7       70.63       57.91     22.87 o
  11  -6   7       26.19      -10.10     21.41 o
  -9  -5   7        2.16      -12.30     18.06 o
  -8  -5   7       11.33       40.29     16.27 o
  -7  -5   7        1.28        5.38      7.50 o
  -6  -5   7      475.20      454.85     27.77 o
  -5  -5   7      161.12      136.21     15.15 o
  -4  -5   7        6.22       29.03      8.62 o
  -3  -5   7      155.23      217.76     24.80 o
  -2  -5   7     1609.02     1711.90     72.62 o
  -1  -5   7      100.41      102.93     10.76 o
   0  -5   7       12.03       17.39      5.35 o
   1  -5   7       46.04       33.41      6.13 o
   2  -5   7     1553.73     1469.97     58.45 o
   3  -5   7       39.73       45.21      7.00 o
   4  -5   7       30.45       29.72      6.02 o
   5  -5   7       21.40       23.70      7.05 o
   6  -5   7        2.72       15.72      8.01 o
   7  -5   7        0.04        5.09      8.30 o
   8  -5   7        7.28        7.97     10.29 o
   9  -5   7        2.10       14.49      9.64 o
  10  -5   7      101.36      111.29     27.36 o
  11  -5   7        0.67       -4.96     18.52 o
  -9  -4   7       30.86       47.78     21.71 o
  -8  -4   7       16.46       14.83     17.55 o
  -7  -4   7       49.78       47.06     10.45 o
  -6  -4   7      481.68      483.31     26.37 o
  -5  -4   7        8.47        9.91      7.01 o
  -4  -4   7      837.36      828.23     41.79 o
  -3  -4   7       71.70       65.07      9.77 o
  -2  -4   7      529.50      581.79     26.90 o
  -1  -4   7       10.11        8.14      5.47 o
   0  -4   7        0.61        5.71      4.39 o
   1  -4   7        0.42       14.26      5.02 o
   2  -4   7      442.55      436.06     21.14 o
   3  -4   7      147.80      165.99     10.63 o
   4  -4   7     2020.47     2190.26     75.06 o
   5  -4   7      172.35      195.19     14.20 o
   6  -4   7       17.92        8.86      6.17 o
   7  -4   7        0.09        4.95      8.02 o
   8  -4   7      535.96      617.74     35.30 o
   9  -4   7        1.47       14.88      9.92 o
  10  -4   7        1.93        1.16     35.69 o
  11  -4   7        4.82       -4.25     19.12 o
 -10  -3   7        5.48      -30.68     21.79 o
  -9  -3   7      107.24      109.23     21.79 o
  -8  -3   7      186.90      163.23     22.79 o
  -7  -3   7      210.84      314.29     54.11 o
  -6  -3   7        4.52        1.68      9.35 o
  -5  -3   7       68.18       46.22      9.44 o
  -4  -3   7        0.89        6.70      6.31 o
  -3  -3   7        1.96       -3.73      5.00 o
  -2  -3   7     1293.69     1400.57     49.06 o
  -1  -3   7       81.11       88.35      8.30 o
   0  -3   7        1.00       -6.38      4.26 o
   1  -3   7       21.57       13.63      4.80 o
   2  -3   7      104.01       93.29      8.78 o
   3  -3   7      243.53      258.27     12.57 o
   4  -3   7     1148.35     1090.19     36.89 o
   5  -3   7      175.87      170.18     12.18 o
   6  -3   7      692.67      712.72     32.42 o
   7  -3   7       59.89       60.88      9.35 o
   8  -3   7      259.90      239.17     17.96 o
   9  -3   7       24.47       27.15     18.68 o
  10  -3   7        4.75       11.95     18.92 o
  11  -3   7        6.00        4.86     20.16 o
 -10  -2   7      176.37      182.58     26.19 o
  -9  -2   7       11.13       10.57     14.75 o
  -8  -2   7      106.58       86.89     17.87 o
  -7  -2   7        0.66       -3.95      9.73 o
  -6  -2   7      248.44      285.95     17.27 o
  -5  -2   7       44.03       27.33      8.63 o
  -4  -2   7        8.61       -6.27      5.72 o
  -3  -2   7       59.70       73.26      7.64 o
  -2  -2   7      415.41      430.74     19.25 o
  -1  -2   7        6.36       11.88      5.22 o
   0  -2   7        1.27        3.34      5.52 o
   1  -2   7      319.56      330.42     26.63 o
   2  -2   7     5727.04     6145.70    198.03 o
   3  -2   7      487.77      605.11     32.13 o
   4  -2   7     7885.86     7661.54    281.48 o
   5  -2   7        2.63        4.34      5.72 o
   6  -2   7      475.53      435.69     23.49 o
   7  -2   7       42.17       46.21     10.50 o
   8  -2   7        0.01       -5.30      8.56 o
   9  -2   7        0.98       16.69     17.68 o
  10  -2   7       27.57       26.52     19.10 o
  11  -2   7        5.20       32.94     36.23 o
 -10  -1   7        0.15        3.71     14.06 o
  -9  -1   7        3.81        5.48     17.43 o
  -8  -1   7      170.62      200.04     23.93 o
  -7  -1   7      101.08      112.83     15.31 o
  -6  -1   7      214.31      212.32     19.68 o
  -5  -1   7        0.93       -3.42      6.52 o
  -4  -1   7        9.14        1.65      6.19 o
  -3  -1   7      143.14      169.05     10.78 o
  -2  -1   7       41.21       30.62      6.31 o
  -1  -1   7       54.60      104.52     10.55 o
   0  -1   7        4.77        1.26      4.69 o
   1  -1   7      138.00      203.46     14.08 o
   2  -1   7     4678.77     4755.29    174.89 o
   3  -1   7      385.78      490.32     28.79 o
   4  -1   7     1176.24     1131.38     47.22 o
   5  -1   7      118.97      117.28     11.96 o
   6  -1   7      576.76      579.86     38.94 o
   7  -1   7      252.81      230.23     22.20 o
   8  -1   7        4.13       -8.29     19.40 o
   9  -1   7       32.78       47.11     17.96 o
  10  -1   7        0.29      -24.38     21.73 o
 -10   0   7        1.87       -3.95     15.09 o
  -9   0   7       25.82       35.55     15.12 o
  -8   0   7       10.63       17.54     13.25 o
  -7   0   7       39.14       17.92     10.23 o
  -6   0   7        2.40        6.07      8.71 o
  -5   0   7      406.08      471.42     26.83 o
  -4   0   7     2297.42     2196.04     83.68 o
  -3   0   7       13.02       36.24      6.02 o
  -2   0   7     5664.00     5931.51    203.42 o
  -1   0   7      296.78      331.98     19.20 o
   0   0   7       43.86       54.45      8.43 o
   1   0   7     1749.60     1615.64     63.40 o
   2   0   7      291.45      329.03     19.23 o
   3   0   7      144.86      139.17     10.43 o
   4   0   7     7217.51     6638.56    230.19 o
   5   0   7        6.69       -2.09      6.55 o
   6   0   7      274.68      268.06     24.05 o
   7   0   7      209.29      267.81     34.78 o
   8   0   7      187.53      190.99     25.54 o
   9   0   7        9.41       12.89     12.40 o
  10   0   7        0.22       11.90     25.72 o
 -11   1   7        1.05        9.23     26.15 o
 -10   1   7        3.85       37.03     20.05 o
  -9   1   7        0.03       -9.00     15.41 o
  -8   1   7      132.04      139.42     20.91 o
  -7   1   7       11.01        6.24     11.88 o
  -6   1   7        2.51       -9.46      8.15 o
  -5   1   7      119.36      108.32     11.52 o
  -4   1   7      992.68      950.09     43.22 o
  -3   1   7     1061.06     1032.97     41.30 o
  -2   1   7     3661.06     3868.83    142.50 o
  -1   1   7       28.49      456.41     36.40 o
   0   1   7       25.67       42.30      9.35 o
   1   1   7      677.66      600.60     32.86 o
   2   1   7       30.14        7.33     17.53 o
   3   1   7       11.28       20.26      7.12 o
   4   1   7     2374.80     2393.65     92.98 o
   5   1   7       13.32       13.03      8.25 o
   6   1   7      138.94      137.60     16.12 o
   7   1   7      444.16      389.62     51.05 o
   8   1   7      350.11      389.51     38.25 o
   9   1   7       20.33        4.57     13.45 o
  10   1   7        8.33       25.32     25.55 o
 -11   2   7        0.20      -11.20     19.92 o
 -10   2   7       37.25       58.77     24.98 o
  -9   2   7       29.05       25.20     24.21 o
  -8   2   7      344.42      379.92     42.00 o
  -7   2   7       19.57       20.07     11.43 o
  -6   2   7      149.85      181.59     21.44 o
  -5   2   7      504.94      569.16     36.51 o
  -4   2   7     4924.73     4585.99    223.43 o
  -3   2   7       79.86      105.40      9.47 o
  -2   2   7      133.53      150.39     11.86 o
  -1   2   7      727.12      754.86     38.17 o
   0   2   7        3.37        9.37      7.88 o
   1   2   7      319.64      304.15     37.19 o
   2   2   7      298.70      325.79     36.32 o
   3   2   7      541.96      689.95     69.47 o
   4   2   7       38.68       37.85      6.58 o
   5   2   7       22.96       15.44      8.92 o
   6   2   7      355.81      400.82     28.30 o
   7   2   7       12.71       20.96     16.18 o
   8   2   7       26.36       18.64     15.97 o
   9   2   7       16.23       12.56     17.36 o
  10   2   7       18.08       18.37     16.11 o
 -11   3   7        0.11       19.72     21.25 o
 -10   3   7        6.60        3.47     32.05 o
  -9   3   7       33.13       16.63     18.54 o
  -8   3   7        2.09      -11.01     13.97 o
  -7   3   7       10.62       10.90     14.00 o
  -6   3   7      689.78      703.87    107.17 o
  -5   3   7        4.66       15.46      7.64 o
  -4   3   7     1046.05      928.68     46.49 o
  -3   3   7      212.29      271.13     17.74 o
  -2   3   7       71.77       51.31      9.57 o
  -1   3   7      269.30      228.30     19.19 o
   0   3   7       15.29        0.95      9.26 o
   1   3   7       34.88      945.07    188.05 o
   2   3   7        7.95        9.86     10.09 o
   3   3   7      867.87      815.15     35.77 o
   4   3   7      348.75      457.21     26.03 o
   5   3   7       77.05       91.57     13.85 o
   6   3   7        0.39       -7.02      9.70 o
   7   3   7      176.76      185.03     26.70 o
   8   3   7       91.77       84.09     20.46 o
   9   3   7       12.54        9.99     15.96 o
 -11   4   7        8.23        1.38     20.37 o
 -10   4   7       84.42      150.43     31.02 o
  -9   4   7        9.73        2.40     29.92 o
  -8   4   7      113.84      124.49     20.89 o
  -7   4   7      163.28      153.46     20.44 o
  -6   4   7       85.24       74.51     17.56 o
  -5   4   7       52.99       43.32     10.18 o
  -4   4   7     5049.38     4952.84    216.73 o
  -3   4   7        0.54        7.52      7.23 o
  -2   4   7      437.25      458.51     29.67 o
  -1   4   7     3776.97     3289.55    165.97 o
   0   4   7      349.83      445.56     34.03 o
   1   4   7      265.66      551.82     54.47 o
   2   4   7      117.53      123.95     16.21 o
   3   4   7       94.51       93.35     11.40 o
   4   4   7       16.44       11.57      7.84 o
   5   4   7      436.14      475.50     28.70 o
   6   4   7      284.37      266.91     36.63 o
   7   4   7        0.79        9.33     14.86 o
   8   4   7       21.16       32.86     16.64 o
   9   4   7        0.06      -10.45     15.06 o
 -11   5   7        0.77        1.81     21.76 o
 -10   5   7       43.29       99.22     34.16 o
  -9   5   7       10.17       41.23     24.70 o
  -8   5   7       20.39        1.97     15.96 o
  -7   5   7       43.41       41.21     14.13 o
  -6   5   7       74.32       75.33     16.57 o
  -5   5   7      154.01      148.22     21.96 o
  -4   5   7     3162.63     3010.71    115.18 o
  -3   5   7     1464.09     1242.37     56.31 o
  -2   5   7       49.63       55.89      9.99 o
  -1   5   7     1523.93     1411.51     68.54 o
   0   5   7      142.16      147.33     16.59 o
   1   5   7      198.55      205.81     19.39 o
   2   5   7       10.18        9.39      7.70 o
   3   5   7        5.36        4.85      6.48 o
   4   5   7       31.21       46.80      9.84 o
   5   5   7       65.41       60.79     11.46 o
   6   5   7       18.23        3.22     20.33 o
   7   5   7       17.67        6.14     35.87 o
   8   5   7      101.42       98.07     23.78 o
   9   5   7        4.69        9.52     24.89 o
 -11   6   7       14.56       -6.46     30.25 o
 -10   6   7       33.17       83.81     31.59 o
  -9   6   7       14.75       -2.52     16.48 o
  -8   6   7       28.16       13.02     26.08 o
  -7   6   7     1081.64     1021.96     70.90 o
  -6   6   7        2.17       18.15     13.37 o
  -5   6   7      138.06      108.21     15.18 o
  -4   6   7       92.96       93.53     10.74 o
  -3   6   7      155.62      258.57     36.33 o
  -2   6   7      383.34      344.57     29.22 o
  -1   6   7       44.19       52.49     11.46 o
   0   6   7      163.07      188.91     19.82 o
   1   6   7      158.88      463.27     29.06 o
   2   6   7       64.65       48.47     11.28 o
   3   6   7        2.38       26.25     14.67 o
   4   6   7      224.50      164.17     16.32 o
   5   6   7       40.96       41.77     15.09 o
   6   6   7       25.98       22.52     16.02 o
   7   6   7        4.41       28.93     21.48 o
   8   6   7       19.16        9.41     17.13 o
 -11   7   7        1.91      -19.76     35.14 o
 -10   7   7       10.03       -0.69     16.31 o
  -9   7   7        7.03       19.77     19.49 o
  -8   7   7       19.00        2.75     16.41 o
  -7   7   7      719.85      805.25     63.23 o
  -6   7   7      273.55      331.17     34.83 o
  -5   7   7       28.96       34.46     16.25 o
  -4   7   7      503.98      516.27     33.11 o
  -3   7   7      173.07      186.82     18.90 o
  -2   7   7        0.16       -0.59      8.51 o
  -1   7   7     1665.57     1405.49     70.22 o
   0   7   7      303.76      331.11     24.51 o
   1   7   7       62.61       50.25     11.45 o
   2   7   7       37.54       24.39     10.28 o
   3   7   7       47.42       79.13     12.15 o
   4   7   7       73.42       79.58     18.48 o
   5   7   7       14.92       16.24     20.00 o
   6   7   7        1.25      -18.44     14.46 o
   7   7   7       34.60       68.23     29.37 o
   8   7   7        0.13       11.52     18.17 o
 -11   8   7        3.66       52.16     43.92 o
 -10   8   7       11.55        0.46     19.88 o
  -9   8   7        6.36      -22.14     17.15 o
  -8   8   7        2.90      -23.05     16.20 o
  -7   8   7      183.46      166.50     48.87 o
  -6   8   7      354.00      476.56     65.46 o
  -5   8   7      321.75      298.97     32.01 o
  -4   8   7       20.21       19.57      9.46 o
  -3   8   7        0.00       -6.58      8.50 o
  -2   8   7       48.57       42.95     11.56 o
  -1   8   7       88.33      110.74     14.78 o
   0   8   7      118.17      189.10     18.46 o
   1   8   7      192.13      287.50     27.32 o
   2   8   7       10.37       25.28     10.83 o
   3   8   7       99.15       90.09     14.19 o
   4   8   7      124.26       86.30     33.11 o
   5   8   7        9.37       -7.99     16.21 o
   6   8   7        3.35       26.91     23.15 o
   7   8   7        9.85       23.72     24.20 o
 -10   9   7        6.20       -3.29     25.25 o
  -9   9   7       17.46       43.71     23.59 o
  -8   9   7        0.01       23.75     19.92 o
  -7   9   7     1708.13     1873.70    153.01 o
  -6   9   7       88.90      131.70     31.26 o
  -5   9   7       34.45       40.95     15.01 o
  -4   9   7       33.55       38.21     11.83 o
  -3   9   7      265.93      256.27     23.46 o
  -2   9   7        4.57       10.99      9.36 o
  -1   9   7      269.18      327.85     25.69 o
   0   9   7       23.18       26.36     12.18 o
   1   9   7       11.38       13.85     10.19 o
   2   9   7      121.84      129.58     17.64 o
   3   9   7       14.68       38.54     15.93 o
   4   9   7      258.58      210.99     31.89 o
   5   9   7       31.17       16.96     21.60 o
   6   9   7       22.76       32.86     25.04 o
 -10  10   7        1.76       20.31     26.90 o
  -9  10   7       20.48       20.59     23.68 o
  -8  10   7       69.22       66.39     26.81 o
  -7  10   7       35.19       55.35     23.37 o
  -6  10   7       27.32        9.17     49.14 o
  -5  10   7      258.87      285.91     33.22 o
  -4  10   7       19.51       47.69     11.54 o
  -3  10   7      359.56      356.81     33.25 o
  -2  10   7       55.46       72.88     15.13 o
  -1  10   7       12.60       20.24     11.96 o
   0  10   7        3.69        2.35     10.88 o
   1  10   7       45.36       77.58     15.82 o
   2  10   7       60.62       58.58     20.88 o
   3  10   7        4.27       55.51     13.39 o
   4  10   7      116.70      113.23     26.21 o
   5  10   7      129.67       82.63     26.13 o
   6  10   7        0.56       69.94     84.00 o
 -10  11   7        0.02      -17.33     21.41 o
  -9  11   7       18.48       17.58     21.65 o
  -8  11   7       28.33       19.89     23.61 o
  -7  11   7        2.55       -4.64     15.52 o
  -6  11   7       26.59       31.12     16.56 o
  -5  11   7        0.03      -16.88     11.26 o
  -4  11   7        5.42       -5.80     11.88 o
  -3  11   7        9.14       30.04     13.08 o
  -2  11   7        7.12        9.65     12.37 o
  -1  11   7       91.06      108.13     23.17 o
   0  11   7        4.50        9.99     11.74 o
   1  11   7      222.79      216.87     35.91 o
   2  11   7       85.41      116.09     19.75 o
   3  11   7       14.44       17.38     21.27 o
   4  11   7        8.33      -25.20     28.27 o
   5  11   7       12.90      -19.22     33.49 o
  -9  12   7       98.06      180.64     54.36 o
  -8  12   7       32.87       53.80     36.78 o
  -7  12   7        4.05      -10.58     19.91 o
  -6  12   7       42.14       27.13     26.90 o
  -5  12   7       14.26       29.03     18.65 o
  -4  12   7       17.44        1.69     16.81 o
  -3  12   7      275.84      225.81     27.93 o
  -2  12   7        1.94        6.71     13.73 o
  -1  12   7       13.55       32.91     17.67 o
   0  12   7       11.99       40.21     17.84 o
   1  12   7       64.88      131.59     30.11 o
   2  12   7       22.98        2.97     14.70 o
   3  12   7       19.02        0.06     28.37 o
   4  12   7       19.28       17.95     26.65 o
  -9  13   7        5.31      -31.84     34.04 o
  -8  13   7        0.08       17.02     37.88 o
  -7  13   7        5.64        0.00     30.20 o
  -6  13   7       14.02       51.19     25.15 o
  -5  13   7      166.04      135.76     27.66 o
  -4  13   7        3.23       25.53     19.22 o
  -3  13   7      453.52      479.22     51.05 o
  -2  13   7      351.26      400.67     53.35 o
  -1  13   7      208.33      184.36     32.24 o
   0  13   7      115.72      162.18     28.16 o
   1  13   7       81.10       48.41     27.15 o
   2  13   7       38.40       31.85     40.35 o
   3  13   7      100.51      101.24     36.74 o
  -8  14   7       15.56       56.55     39.53 o
  -7  14   7       34.31       49.96     40.63 o
  -6  14   7       39.91       88.39     47.22 o
  -5  14   7       37.07        3.23     21.81 o
  -4  14   7      140.01      113.84     27.41 o
  -3  14   7       48.62       61.85     23.17 o
  -2  14   7       12.78       23.56     20.51 o
  -1  14   7        2.31       22.61     20.48 o
   0  14   7       42.30       29.35     19.90 o
   1  14   7        0.20       40.91     19.14 o
   2  14   7        7.60       57.57     34.21 o
  -7  15   7        4.60        6.59     35.69 o
  -6  15   7        1.88      -36.23     29.65 o
  -5  15   7       55.03       80.16     46.12 o
  -4  15   7        2.09       13.81     20.96 o
  -3  15   7       42.08       60.62     24.88 o
  -2  15   7        9.10        5.05     20.19 o
  -1  15   7       49.38       28.42     30.14 o
   0  15   7       83.75      110.97     31.43 o
   1  15   7        7.83       14.78     30.48 o
  -6  16   7       24.77       50.51     46.67 o
  -5  16   7       38.78       10.98     40.63 o
  -4  16   7       88.41       61.49     48.87 o
  -3  16   7        0.21       24.01     28.63 o
  -2  16   7       14.32       -2.62     20.35 o
  -1  16   7      141.56      144.63     39.55 o
   1 -17   8       10.50       30.38     30.76 o
   2 -17   8       73.77      139.90     39.17 o
   3 -17   8        4.15      -15.32     26.65 o
   4 -17   8        1.95       -6.13     23.83 o
   5 -17   8       21.99       38.09     28.00 o
   6 -17   8        0.33       -7.69     36.78 o
  -1 -16   8        5.46       25.83     34.31 o
   0 -16   8       64.12       74.97     54.35 o
   1 -16   8       80.59       33.92     29.38 o
   2 -16   8        5.05       -5.37     25.20 o
   3 -16   8        0.17       -0.62     24.63 o
   4 -16   8        7.99       39.43     27.30 o
   5 -16   8        2.26       18.33     26.88 o
   6 -16   8       62.10       97.73     48.86 o
   7 -16   8       30.67       38.98     43.37 o
  -2 -15   8      132.82       93.28     33.36 o
  -1 -15   8       57.01       10.66     24.84 o
   0 -15   8       14.80        3.53     15.36 o
   1 -15   8       20.24       28.71     17.77 o
   2 -15   8       40.31       48.30     19.67 o
   3 -15   8        3.04       -8.29     13.83 o
   4 -15   8        2.40       24.17     17.84 o
   5 -15   8        8.82       12.12     16.94 o
   6 -15   8        6.34      130.66     46.67 o
   7 -15   8       36.67      101.02     46.67 o
   8 -15   8       14.61       21.96     39.53 o
  -3 -14   8        1.09        0.89     23.92 o
  -2 -14   8        0.01        3.10     23.10 o
  -1 -14   8        0.05       -2.77     21.71 o
   0 -14   8      149.47      154.10     27.16 o
   1 -14   8       65.58       51.11     18.98 o
   2 -14   8      108.47      121.57     24.44 o
   3 -14   8       13.35        8.37     13.25 o
   4 -14   8      239.54      188.83     34.28 o
   5 -14   8      226.88      182.10     29.13 o
   6 -14   8       20.72       24.23     17.49 o
   7 -14   8      372.86      284.52     45.12 o
   8 -14   8        0.06      -24.71     30.20 o
   9 -14   8       43.80       60.94     42.82 o
  -4 -13   8        2.30        6.39     17.66 o
  -3 -13   8        0.80        9.38     15.27 o
  -2 -13   8       59.30       63.97     22.66 o
  -1 -13   8        2.67        3.32     16.27 o
   0 -13   8      143.38      203.06     31.39 o
   1 -13   8      117.26      119.56     27.99 o
   2 -13   8       68.69       42.80     17.47 o
   3 -13   8        0.08       10.67     13.92 o
   4 -13   8      118.57       69.18     19.68 o
   5 -13   8      200.28      246.91     32.58 o
   6 -13   8       39.19       31.49     18.68 o
   7 -13   8       61.00       64.64     25.19 o
   8 -13   8        8.74       55.45     39.53 o
   9 -13   8       42.26       64.59     28.55 o
  -5 -12   8        2.34       11.84     16.43 o
  -4 -12   8        8.53       22.18     17.79 o
  -3 -12   8        1.89        7.92     14.11 o
  -2 -12   8      115.24      109.72     24.38 o
  -1 -12   8      122.62      115.81     25.10 o
   0 -12   8      115.89      136.33     26.07 o
   1 -12   8      164.15      172.60     27.26 o
   2 -12   8       67.39       64.27     28.45 o
   3 -12   8       64.71       69.05     15.97 o
   4 -12   8      774.36      708.87     62.96 o
   5 -12   8       39.62        0.66     24.36 o
   6 -12   8      184.41      154.99     25.05 o
   7 -12   8        0.47       22.63     18.62 o
   8 -12   8        0.04       -3.11     16.54 o
   9 -12   8        2.38       17.83     25.25 o
  10 -12   8        0.60       -8.99     21.33 o
  -6 -11   8       55.38       89.63     19.53 o
  -5 -11   8        3.02        8.51     15.51 o
  -4 -11   8       12.05       10.65     13.68 o
  -3 -11   8        0.02       11.77     13.10 o
  -2 -11   8        4.29      -18.74     13.35 o
  -1 -11   8       13.70       44.33     15.27 o
   0 -11   8       28.43       15.08     10.44 o
   1 -11   8      113.57       87.96     15.13 o
   2 -11   8       15.78       38.95     11.46 o
   3 -11   8      399.72      397.52     31.12 o
   4 -11   8      185.64      223.65     23.35 o
   5 -11   8        0.57       14.19     12.44 o
   6 -11   8        0.09       -2.79     12.16 o
   7 -11   8       40.30       40.63     23.06 o
   8 -11   8      217.11      209.44     85.94 o
   9 -11   8      209.59      239.53     39.40 o
  10 -11   8        4.23       -1.36     28.55 o
  -6 -10   8        0.32        6.97     12.90 o
  -5 -10   8        1.60       12.41     14.18 o
  -4 -10   8     1061.54      917.46     54.80 o
  -3 -10   8        7.73        6.03     11.19 o
  -2 -10   8      250.83      250.46     26.80 o
  -1 -10   8       24.94       28.27     12.89 o
   0 -10   8       68.80       76.83     12.94 o
   1 -10   8       33.08       25.23     10.54 o
   2 -10   8       35.21       42.06     11.81 o
   3 -10   8      146.34      192.20     24.77 o
   4 -10   8       93.01       90.22     14.74 o
   5 -10   8      351.31      359.60     34.37 o
   6 -10   8      625.60      567.96     42.49 o
   7 -10   8       63.71       54.22     16.45 o
   8 -10   8       74.59       60.42     23.04 o
   9 -10   8       13.15       -4.86     17.41 o
  10 -10   8        2.80        7.55     15.77 o
  -7  -9   8        6.17       11.28     13.04 o
  -6  -9   8       69.68       95.37     18.52 o
  -5  -9   8       18.63        8.98     12.72 o
  -4  -9   8       40.43       38.98     16.04 o
  -3  -9   8      332.87      322.33     26.71 o
  -2  -9   8      237.32      219.28     23.36 o
  -1  -9   8       80.07       43.15     11.21 o
   0  -9   8       62.36       58.29     14.15 o
   1  -9   8        8.66        8.01     10.01 o
   2  -9   8       22.29       61.67     13.08 o
   3  -9   8        8.38       -1.33      7.95 o
   4  -9   8      278.89      325.77     26.48 o
   5  -9   8       30.15       30.46     10.82 o
   6  -9   8      600.34      560.10     44.49 o
   7  -9   8      100.87       96.43     34.64 o
   8  -9   8       74.89       75.36     32.97 o
   9  -9   8       58.25       71.43     19.59 o
  10  -9   8       54.59       93.88     20.92 o
  -8  -8   8       43.48       66.23     14.30 o
  -7  -8   8        6.27        8.04     12.55 o
  -6  -8   8      178.73      218.93     29.69 o
  -5  -8   8       58.92       30.72     14.47 o
  -4  -8   8     1045.20      934.10     53.52 o
  -3  -8   8      218.08      215.85     33.34 o
  -2  -8   8        1.17        8.33      8.14 o
  -1  -8   8        1.87        1.17      6.83 o
   0  -8   8      792.51      848.28     67.44 o
   1  -8   8      314.45      302.33     26.58 o
   2  -8   8      536.83      617.98     37.91 o
   3  -8   8      380.91      401.77     33.91 o
   4  -8   8        0.14        4.39      7.91 o
   5  -8   8      116.90      101.79     14.51 o
   6  -8   8       40.32       54.52     13.28 o
   7  -8   8        7.53       20.45     25.07 o
   8  -8   8      135.34      129.05     18.56 o
   9  -8   8       15.10       16.95     12.47 o
  10  -8   8       25.20       14.56     16.07 o
  -8  -7   8       45.37       45.24     12.18 o
  -7  -7   8        0.41       -8.44      9.27 o
  -6  -7   8      272.28      338.20     38.38 o
  -5  -7   8        1.53        2.99      8.80 o
  -4  -7   8      101.78      102.94     15.62 o
  -3  -7   8       13.55       35.65      9.58 o
  -2  -7   8      110.97      139.71     14.05 o
  -1  -7   8        5.89       93.23     11.58 o
   0  -7   8        0.76       -1.77      7.37 o
   1  -7   8      301.17      292.52     25.38 o
   2  -7   8     1444.87     1545.97     74.92 o
   3  -7   8      247.65      258.05     20.21 o
   4  -7   8       15.12       12.22      7.16 o
   5  -7   8       67.74       66.09     10.05 o
   6  -7   8      136.50      115.33     16.49 o
   7  -7   8       10.91       35.63     13.26 o
   8  -7   8        0.05      -12.71      9.25 o
   9  -7   8        4.83       14.41     12.40 o
  10  -7   8        1.87      -10.32     18.59 o
  11  -7   8        8.89        2.28     33.76 o
  -8  -6   8        0.09        7.67     11.32 o
  -7  -6   8        9.52        6.75      9.04 o
  -6  -6   8      527.57      485.60     33.16 o
  -5  -6   8      165.57      169.46     17.99 o
  -4  -6   8       85.10       90.69     13.81 o
  -3  -6   8        5.22        0.90      7.53 o
  -2  -6   8      615.81      728.45     37.81 o
  -1  -6   8       11.69       80.18     13.18 o
   0  -6   8       65.22       86.34     10.93 o
   1  -6   8       26.49       62.68     13.37 o
   2  -6   8      143.65      157.60     13.81 o
   3  -6   8      124.57      120.93     16.39 o
   4  -6   8      213.78      216.93     14.98 o
   5  -6   8        6.34       12.25      6.46 o
   6  -6   8      652.42      588.35     39.75 o
   7  -6   8       58.94       57.57     12.83 o
   8  -6   8        1.28        2.82      9.73 o
   9  -6   8      113.95      105.86     17.33 o
  10  -6   8       16.74       15.27     19.52 o
  11  -6   8        5.17       31.36     22.09 o
  -9  -5   8        4.43        4.28     18.79 o
  -8  -5   8        0.04       32.96     17.83 o
  -7  -5   8        8.81       -5.98      8.06 o
  -6  -5   8       28.51       31.13      9.93 o
  -5  -5   8      237.37      270.87     25.94 o
  -4  -5   8      152.38      177.80     15.96 o
  -3  -5   8      135.24      165.80     19.89 o
  -2  -5   8     1052.55     1393.86     60.57 o
  -1  -5   8      233.45      224.18     15.63 o
   0  -5   8      974.32     1050.98     43.91 o
   1  -5   8       45.43       47.97      9.84 o
   2  -5   8     3069.40     3457.60    141.03 o
   3  -5   8       11.55        1.32      5.39 o
   4  -5   8       54.54       64.55      7.87 o
   5  -5   8       57.39       68.01      7.52 o
   6  -5   8        0.34       -5.04      5.14 o
   7  -5   8       24.55       20.54     13.79 o
   8  -5   8        6.83       -7.85      7.72 o
   9  -5   8        0.11       -4.10      9.64 o
  10  -5   8       12.82       11.93     19.25 o
  11  -5   8        2.66       18.67     19.92 o
  -9  -4   8        0.12      -13.85     17.53 o
  -8  -4   8        1.97       -0.16     15.58 o
  -7  -4   8        1.51       -6.35      7.29 o
  -6  -4   8      570.89      574.78     30.45 o
  -5  -4   8      155.54      168.37     16.20 o
  -4  -4   8       57.03       53.98     10.45 o
  -3  -4   8      111.96      114.29     12.15 o
  -2  -4   8      308.50      300.26     19.01 o
  -1  -4   8      115.01      110.44     10.55 o
   0  -4   8     3631.86     4180.02    145.63 o
   1  -4   8       13.13       20.07      4.62 o
   2  -4   8      428.77      495.98     28.01 o
   3  -4   8       32.04       42.68     10.58 o
   4  -4   8      200.16      220.51     16.82 o
   5  -4   8        0.25       -0.47      4.47 o
   6  -4   8       61.11       77.84      9.93 o
   7  -4   8       10.30        8.57      7.97 o
   8  -4   8       58.71       78.81     14.07 o
   9  -4   8       27.27       30.66     13.39 o
  10  -4   8       25.17       15.78     19.51 o
 -10  -3   8        0.00       74.37     42.95 o
  -9  -3   8      149.99      178.15     29.32 o
  -8  -3   8      314.81      340.75     32.99 o
  -7  -3   8       22.38       17.87      8.61 o
  -6  -3   8     1372.69     1316.77     53.81 o
  -5  -3   8       47.01       33.66      9.41 o
  -4  -3   8        4.46        3.88      5.47 o
  -3  -3   8       13.09       36.81      7.47 o
  -2  -3   8     3939.20     4144.75    144.77 o
  -1  -3   8       78.45       77.51     10.48 o
   0  -3   8      159.49      168.54     11.59 o
   1  -3   8      207.41      224.63     15.65 o
   2  -3   8      110.17       94.50     11.70 o
   3  -3   8       27.23       25.57      6.45 o
   4  -3   8        3.30       10.71      5.80 o
   5  -3   8       76.66       83.33     18.01 o
   6  -3   8       40.59       45.53      8.32 o
   7  -3   8       43.11       31.27      8.73 o
   8  -3   8        4.38       13.94      9.70 o
   9  -3   8        7.01       45.94     20.21 o
  10  -3   8        2.92        3.85     18.33 o
 -10  -2   8       91.60      106.85     23.11 o
  -9  -2   8        0.01       -5.84     16.80 o
  -8  -2   8       10.17       37.44     16.05 o
  -7  -2   8        0.99      -16.20     10.80 o
  -6  -2   8      149.21      176.99     18.38 o
  -5  -2   8       60.13       63.45     10.40 o
  -4  -2   8       93.94       83.67     10.29 o
  -3  -2   8       35.07       24.05      6.27 o
  -2  -2   8      128.53      122.42     11.05 o
  -1  -2   8       61.32       81.38      7.72 o
   0  -2   8       10.93       11.28      8.54 o
   1  -2   8       94.29      102.43     15.80 o
   2  -2   8      274.25      332.83     19.89 o
   3  -2   8       11.21       49.94     28.33 o
   4  -2   8       17.41        3.88      7.75 o
   5  -2   8        0.68        0.95      7.12 o
   6  -2   8      258.80      209.86     14.67 o
   7  -2   8      139.62      126.29     14.73 o
   8  -2   8       99.58      103.58     21.48 o
   9  -2   8        0.37       -3.18     11.17 o
  10  -2   8       48.74       12.08     31.84 o
 -10  -1   8       21.84       31.67     17.95 o
  -9  -1   8      113.48      143.01     22.49 o
  -8  -1   8      172.18      169.77     23.36 o
  -7  -1   8       84.69       85.58     15.05 o
  -6  -1   8       47.96       45.66      9.57 o
  -5  -1   8       77.50       91.78     11.55 o
  -4  -1   8       18.83       28.73      8.93 o
  -3  -1   8      201.98      209.50     12.79 o
  -2  -1   8      143.96      130.44     10.41 o
  -1  -1   8      117.08      160.54     14.65 o
   0  -1   8     1145.99     1283.09     52.15 o
   1  -1   8      176.22      230.27     19.57 o
   2  -1   8      735.24      703.27     33.96 o
   3  -1   8        7.93       18.97     20.44 o
   4  -1   8      396.50      345.43     22.26 o
   5  -1   8        2.85        6.32      7.26 o
   6  -1   8     2133.23     2007.56     92.07 o
   7  -1   8      106.26      114.26     20.99 o
   8  -1   8        0.68       10.49     14.67 o
   9  -1   8        5.04       27.08     13.98 o
  10  -1   8        0.69       -2.15     24.52 o
 -10   0   8        1.13        6.60     13.79 o
  -9   0   8       10.75       43.85     16.97 o
  -8   0   8        0.63       -5.53     12.20 o
  -7   0   8       42.10       28.43     11.81 o
  -6   0   8      550.60      558.10     35.91 o
  -5   0   8       32.47       27.85      8.59 o
  -4   0   8      118.51      143.04     31.91 o
  -3   0   8       99.60      102.31      9.68 o
  -2   0   8      187.49      231.05     14.50 o
  -1   0   8      665.67      645.79     33.81 o
   0   0   8     1125.02     1258.09     60.21 o
   1   0   8      320.37      347.34     26.28 o
   2   0   8      803.19      890.68     41.42 o
   3   0   8     1524.65     1531.37     60.97 o
   4   0   8     2233.17     2148.02     83.71 o
   5   0   8        0.62       19.57     10.06 o
   6   0   8        7.90        2.77     10.82 o
   7   0   8      187.86      168.60     35.07 o
   8   0   8       27.08       25.60     15.35 o
   9   0   8       93.84       88.47     20.65 o
  10   0   8        0.60       15.75     16.73 o
 -10   1   8       71.65       72.23     18.86 o
  -9   1   8        1.01       -7.95     21.67 o
  -8   1   8       34.86       29.83     21.78 o
  -7   1   8        5.74       -6.13     11.77 o
  -6   1   8        0.10      -14.92      9.95 o
  -5   1   8        2.19        4.10      7.64 o
  -4   1   8        0.71      -10.50      7.00 o
  -3   1   8      555.29      553.50     26.97 o
  -2   1   8      461.34      450.66     25.03 o
  -1   1   8      204.14      227.73     19.98 o
   0   1   8      599.92      674.54     44.53 o
   1   1   8      163.74      153.98     31.01 o
   2   1   8     1807.98     1825.41     97.18 o
   3   1   8      290.84      348.11     19.72 o
   4   1   8      491.37      472.94     24.77 o
   5   1   8        4.33       11.85      9.30 o
   6   1   8     1125.44     1049.70     54.86 o
   7   1   8        0.00       -3.55     14.45 o
   8   1   8        5.27        2.53     13.88 o
   9   1   8        4.38        3.13     21.52 o
  10   1   8        0.00       -9.23     12.26 o
 -10   2   8       45.38       49.96     26.14 o
  -9   2   8       19.17       20.84     14.90 o
  -8   2   8       17.05       19.38     23.33 o
  -7   2   8        3.46      -13.90     10.56 o
  -6   2   8      158.16      149.18     21.49 o
  -5   2   8        0.36        7.59      8.56 o
  -4   2   8        0.29        9.70     10.56 o
  -3   2   8     2249.94     2074.52     79.21 o
  -2   2   8      646.93      802.76     38.67 o
  -1   2   8       21.65       44.58     10.56 o
   0   2   8      337.88      421.85     37.11 o
   1   2   8        7.39       24.51      9.13 o
   2   2   8      123.17       99.12     16.64 o
   3   2   8      437.14      449.22     24.27 o
   4   2   8      207.00      180.88     18.59 o
   5   2   8        7.16        4.91      9.19 o
   6   2   8      656.80      713.21     43.07 o
   7   2   8        0.02      -10.58     14.68 o
   8   2   8       24.71       18.14     16.43 o
   9   2   8        0.31        5.62     24.62 o
 -11   3   8       21.65       57.31     26.02 o
 -10   3   8        0.37       19.28     19.83 o
  -9   3   8       10.97      -11.46     12.55 o
  -8   3   8        9.37       21.71     13.67 o
  -7   3   8      210.09      206.77     25.15 o
  -6   3   8       52.65       26.84     15.24 o
  -5   3   8       52.28       62.17     14.26 o
  -4   3   8       95.59       70.52     11.94 o
  -3   3   8     2271.70     2203.23     84.47 o
  -2   3   8     1107.02     1402.85     67.71 o
  -1   3   8      142.15      144.47     22.01 o
   0   3   8     3956.59     4661.12    232.79 o
   1   3   8       11.74       -1.82      8.65 o
   2   3   8      179.35      201.57     22.36 o
   3   3   8        1.81       60.77     22.66 o
   4   3   8      680.18      660.18     30.78 o
   5   3   8       23.62       19.23     11.27 o
   6   3   8     1774.35     1605.91     78.38 o
   7   3   8      151.50      148.96     24.95 o
   8   3   8       87.05       81.65     32.57 o
   9   3   8       25.03        6.51     16.39 o
 -11   4   8        4.41       32.22     23.93 o
 -10   4   8       20.04       58.73     24.45 o
  -9   4   8       89.41       94.89     19.44 o
  -8   4   8       26.05       38.62     16.59 o
  -7   4   8        2.65        2.55     12.29 o
  -6   4   8      299.48      315.22     42.19 o
  -5   4   8        2.46        9.93      8.92 o
  -4   4   8     3014.77     2730.59    111.63 o
  -3   4   8      534.07      523.99     32.84 o
  -2   4   8      253.07      229.19     22.53 o
  -1   4   8        0.29       -5.72      9.27 o
   0   4   8      118.98      175.84     20.75 o
   1   4   8      118.90       56.76     12.93 o
   2   4   8       79.85      207.97     58.85 o
   3   4   8        2.24       -3.97      6.01 o
   4   4   8        6.95       24.03      7.92 o
   5   4   8       21.90        8.39      8.38 o
   6   4   8       39.60       62.48     21.97 o
   7   4   8       17.02       35.62     17.84 o
   8   4   8      224.08      261.03     33.76 o
   9   4   8       28.00       53.36     28.36 o
 -11   5   8        7.72      -18.73     25.25 o
 -10   5   8        6.05       20.65     21.14 o
  -9   5   8        9.78       15.03     15.59 o
  -8   5   8        7.70       17.63     17.94 o
  -7   5   8      448.95      382.20     36.65 o
  -6   5   8      445.70      420.65     30.66 o
  -5   5   8      839.23      800.43     50.36 o
  -4   5   8      452.55      460.49     26.70 o
  -3   5   8       26.32       67.45     20.21 o
  -2   5   8       10.38       52.00     12.77 o
  -1   5   8        4.82       38.93     12.70 o
   0   5   8        2.64        7.20      9.55 o
   1   5   8        0.14       -2.88      7.12 o
   2   5   8      139.66      138.44     15.57 o
   3   5   8      331.98      400.07     25.15 o
   4   5   8        6.12        8.39      8.18 o
   5   5   8        9.13       14.35     12.25 o
   6   5   8        0.00        3.67     14.86 o
   7   5   8        0.88       19.87     17.58 o
   8   5   8        0.33       13.44     18.08 o
 -11   6   8       39.56       43.39     35.14 o
 -10   6   8        0.25      -19.36     21.64 o
  -9   6   8      113.97      124.13     28.35 o
  -8   6   8        2.11        5.28     15.08 o
  -7   6   8      545.53      485.26     43.94 o
  -6   6   8       44.17       22.21     21.28 o
  -5   6   8       65.25       46.76     12.49 o
  -4   6   8      233.15      247.48     20.23 o
  -3   6   8      535.68      606.85     39.36 o
  -2   6   8     1280.69     1183.01     63.61 o
  -1   6   8        5.30        8.75      9.93 o
   0   6   8      379.80      528.88     36.29 o
   1   6   8      358.31      323.27     29.58 o
   2   6   8       30.35       32.49     10.74 o
   3   6   8       87.69       86.16     13.91 o
   4   6   8      366.45      378.33     26.10 o
   5   6   8        0.43       -1.85     15.30 o
   6   6   8       29.44       28.87     21.43 o
   7   6   8       24.97       39.51     26.10 o
   8   6   8       21.99       48.00     21.67 o
 -10   7   8        0.28      -16.18     15.45 o
  -9   7   8        5.44       13.13     20.10 o
  -8   7   8       35.12       13.88     23.06 o
  -7   7   8       94.07      121.23     70.56 o
  -6   7   8       68.90       43.24     26.63 o
  -5   7   8       67.70       61.02     16.22 o
  -4   7   8      323.82      305.23     31.57 o
  -3   7   8        3.75        8.99      9.37 o
  -2   7   8        1.26       21.86     10.32 o
  -1   7   8       61.22      142.40     17.82 o
   0   7   8     2131.22     2287.43    108.59 o
   1   7   8       90.36       75.34     16.34 o
   2   7   8        6.37       13.18      9.77 o
   3   7   8       90.69       94.36     14.43 o
   4   7   8       10.55       16.73     17.02 o
   5   7   8       19.65       35.45     25.44 o
   6   7   8       41.91       44.94     25.04 o
   7   7   8       15.84        5.80     22.43 o
 -10   8   8       25.84       49.96     30.20 o
  -9   8   8       16.03       32.20     22.03 o
  -8   8   8        0.12       -3.71     17.90 o
  -7   8   8      305.89      322.64     46.90 o
  -6   8   8       52.47       22.77     21.96 o
  -5   8   8        4.42        3.75     12.52 o
  -4   8   8      159.36      146.82     31.91 o
  -3   8   8       24.39       64.39     12.72 o
  -2   8   8       18.67       28.15     11.51 o
  -1   8   8       65.37       92.81     15.62 o
   0   8   8       58.84       44.83     12.30 o
   1   8   8      123.39      172.84     21.91 o
   2   8   8      200.63      176.48     20.41 o
   3   8   8        0.22       17.88     10.92 o
   4   8   8       24.37       16.03     23.19 o
   5   8   8        4.33       14.07     20.40 o
   6   8   8        0.70       35.31     25.81 o
   7   8   8        8.96        6.01     23.59 o
 -10   9   8        2.27       17.02     29.65 o
  -9   9   8       10.25       27.78     23.08 o
  -8   9   8        1.40      -14.44     18.44 o
  -7   9   8      509.91      553.13     69.22 o
  -6   9   8      158.16      115.17     30.95 o
  -5   9   8       34.84       21.55     11.77 o
  -4   9   8      126.40      129.10     17.50 o
  -3   9   8      142.22      113.93     16.79 o
  -2   9   8       10.56       22.81     11.62 o
  -1   9   8      103.83      174.79     27.22 o
   0   9   8      106.67      134.66     19.72 o
   1   9   8       24.82       11.89     10.92 o
   2   9   8       43.01       32.00     13.15 o
   3   9   8       67.04       53.64     14.67 o
   4   9   8       30.20       28.12     20.72 o
   5   9   8        2.55      -13.45     17.80 o
   6   9   8        3.75       40.83     40.90 o
 -10  10   8        0.00       -4.94     29.10 o
  -9  10   8       34.10       65.33     36.78 o
  -8  10   8        2.59        9.88     21.35 o
  -7  10   8       11.14        9.33     54.35 o
  -6  10   8       26.35       21.70     22.65 o
  -5  10   8      146.22      142.63     24.88 o
  -4  10   8      224.58      223.63     23.05 o
  -3  10   8      238.75      250.25     23.03 o
  -2  10   8       53.93       77.98     15.00 o
  -1  10   8        0.87        6.68     12.12 o
   0  10   8        3.25        9.47     11.75 o
   1  10   8        8.26       -1.44     10.77 o
   2  10   8       66.18       56.49     15.10 o
   3  10   8       27.11       35.86     14.09 o
   4  10   8       37.62       13.39     19.61 o
   5  10   8       38.77       44.37     23.81 o
  -9  11   8       82.65       94.44     41.73 o
  -8  11   8        1.37       27.45     34.59 o
  -7  11   8       24.71       46.25     25.04 o
  -6  11   8       12.55       11.23     21.09 o
  -5  11   8        9.83        2.24     13.92 o
  -4  11   8       49.71       16.18     12.21 o
  -3  11   8       91.64       79.68     16.73 o
  -2  11   8       52.42       36.65     16.37 o
  -1  11   8       44.21       49.36     17.03 o
   0  11   8       37.59       36.07     19.49 o
   1  11   8        0.09       35.11     17.21 o
   2  11   8      268.11      236.66     32.58 o
   3  11   8        0.11        1.18     25.31 o
   4  11   8       12.24        4.37     26.39 o
   5  11   8        0.98      -21.96     44.47 o
  -9  12   8      131.13      182.18     36.79 o
  -8  12   8        1.86       30.42     25.43 o
  -7  12   8       67.10       56.06     27.84 o
  -6  12   8        7.41       27.66     19.17 o
  -5  12   8        6.55        2.49     14.17 o
  -4  12   8       39.35       74.40     24.39 o
  -3  12   8      134.03      127.20     26.31 o
  -2  12   8        6.18       41.23     17.42 o
  -1  12   8       53.41       79.24     20.76 o
   0  12   8       11.22       21.95     17.44 o
   1  12   8       25.33       44.16     19.67 o
   2  12   8      172.63      225.87     45.89 o
   3  12   8        1.53        3.12     26.54 o
   4  12   8       29.27       78.99     40.63 o
  -8  13   8       22.74       46.12     41.73 o
  -7  13   8       51.53       36.79     37.33 o
  -6  13   8       30.06       37.23     26.88 o
  -5  13   8       39.64       25.94     24.43 o
  -4  13   8        1.22       17.20     19.74 o
  -3  13   8      167.15      208.20     33.16 o
  -2  13   8       39.17       74.34     23.06 o
  -1  13   8       37.85       30.52     21.82 o
   0  13   8        3.72       -8.30     18.20 o
   1  13   8       17.24       -6.06     17.53 o
   2  13   8       28.42       19.05     29.93 o
   3  13   8      132.00      109.43     38.38 o
  -8  14   8        5.23        2.20     39.53 o
  -7  14   8        4.16       86.74     44.47 o
  -6  14   8        7.82       66.43     41.72 o
  -5  14   8       12.14       13.04     38.98 o
  -4  14   8        0.90        3.63     19.95 o
  -3  14   8      161.40      119.46     28.52 o
  -2  14   8        0.86       31.59     21.37 o
  -1  14   8        0.02       -0.58     30.55 o
   0  14   8        2.86        8.42     20.03 o
   1  14   8       33.27       60.22     35.96 o
   2  14   8        0.53      -26.10     29.54 o
  -7  15   8        0.36       -0.55     37.88 o
  -6  15   8        2.83       52.16     41.18 o
  -5  15   8        2.82        6.04     38.98 o
  -4  15   8       38.67       47.39     30.38 o
  -3  15   8       38.42       40.42     24.52 o
  -2  15   8        8.65       36.34     24.81 o
  -1  15   8       55.92       73.89     27.49 o
   0  15   8       31.29       30.61     32.07 o
  -5  16   8        0.45       22.51     42.82 o
  -4  16   8       22.50       17.57     41.73 o
  -3  16   8       41.98       12.95     28.93 o
  -2  16   8        0.26        4.57     22.65 o
   2 -17   9       23.07       25.49     38.71 o
   3 -17   9       16.88       -6.24     27.41 o
   4 -17   9        4.43      -36.15     24.63 o
   5 -17   9        5.71        8.21     28.59 o
  -1 -16   9        9.32        8.74     26.58 o
   0 -16   9        0.11        2.38     27.44 o
   1 -16   9       72.04      121.63     38.68 o
   2 -16   9       10.64        9.27     25.67 o
   3 -16   9       16.00      -10.16     24.85 o
   4 -16   9        0.65      -10.67     24.37 o
   5 -16   9        0.47       18.19     26.07 o
   6 -16   9        5.87       51.06     41.18 o
   7 -16   9        0.74       66.43     45.57 o
  -2 -15   9        3.98       -2.27     25.64 o
  -1 -15   9      136.32      189.60     42.48 o
   0 -15   9       18.83       16.34     27.73 o
   1 -15   9        2.50       15.46     17.42 o
   2 -15   9        0.16       -8.70     14.16 o
   3 -15   9       14.50        1.02     20.72 o
   4 -15   9       35.40        7.45     24.27 o
   5 -15   9       39.25       18.10     27.59 o
   6 -15   9        0.56       -5.49     32.39 o
   7 -15   9       36.80       57.65     43.92 o
   8 -15   9       10.02      -40.08     34.04 o
  -3 -14   9       30.17       34.54     28.00 o
  -2 -14   9       34.58       31.21     27.90 o
  -1 -14   9       19.34       51.34     26.98 o
   0 -14   9        0.20       24.73     23.68 o
   1 -14   9      195.30      159.16     27.51 o
   2 -14   9        4.17        9.92     15.47 o
   3 -14   9        7.19        7.77     14.21 o
   4 -14   9       47.55       18.08     20.20 o
   5 -14   9       10.58       10.52     14.66 o
   6 -14   9        0.05      -11.88     14.72 o
   7 -14   9      175.02      159.36     34.87 o
   8 -14   9        0.72       20.86     37.88 o
  -4 -13   9        6.73       38.08     21.75 o
  -3 -13   9        0.55       26.89     16.88 o
  -2 -13   9       11.66       14.96     18.70 o
  -1 -13   9        2.97       22.93     20.94 o
   0 -13   9        0.08        5.99     23.05 o
   1 -13   9      248.58      213.95     31.38 o
   2 -13   9      732.10      688.63     83.31 o
   3 -13   9       12.60       15.93     13.83 o
   4 -13   9        2.17      -15.00     13.42 o
   5 -13   9      117.45       99.30     21.77 o
   6 -13   9      104.68       78.25     26.21 o
   7 -13   9       14.51       -0.77     17.09 o
   8 -13   9       60.83       45.11     25.15 o
   9 -13   9       36.74       68.63     41.73 o
  -5 -12   9        8.88       13.79     17.64 o
  -4 -12   9        2.84       34.65     19.64 o
  -3 -12   9       37.69       60.79     18.29 o
  -2 -12   9      107.87      107.24     25.58 o
  -1 -12   9       79.99      110.07     58.75 o
   0 -12   9       20.86       23.80     18.31 o
   1 -12   9       95.95      146.90     26.79 o
   2 -12   9       97.55       88.64     18.78 o
   3 -12   9       26.14        6.65     13.57 o
   4 -12   9      161.15      145.21     23.91 o
   5 -12   9        2.11       -1.53     16.54 o
   6 -12   9      232.36      226.06     38.62 o
   7 -12   9      262.51      247.05     40.39 o
   8 -12   9        0.89      -23.99     46.67 o
   9 -12   9       66.14       77.82     30.09 o
  -6 -11   9       38.19       49.44     21.95 o
  -5 -11   9        2.70        1.01     13.67 o
  -4 -11   9       45.94       56.62     17.34 o
  -3 -11   9      127.32      130.99     35.66 o
  -2 -11   9      780.29      816.26     68.26 o
  -1 -11   9      247.05      222.24     61.18 o
   0 -11   9       17.90       17.63     14.91 o
   1 -11   9       22.07       -3.54     17.59 o
   2 -11   9       84.82      106.72     18.92 o
   3 -11   9     1267.24     1207.88    145.18 o
   4 -11   9      767.98      799.85     55.80 o
   5 -11   9        0.01        0.04     10.81 o
   6 -11   9        0.04       10.50     13.58 o
   7 -11   9       69.42       90.10     25.37 o
   8 -11   9        9.50        9.43     38.16 o
   9 -11   9        6.90       23.84     26.35 o
  10 -11   9        8.10       10.27     21.88 o
  -6 -10   9        2.58       -5.70     12.63 o
  -5 -10   9        0.70       -0.78     14.36 o
  -4 -10   9       78.09       97.46     16.17 o
  -3 -10   9      143.37      131.57     20.93 o
  -2 -10   9        2.97       -2.71     14.28 o
  -1 -10   9       39.46       48.48     15.08 o
   0 -10   9        8.26        2.65     11.25 o
   1 -10   9      207.84      174.09     19.46 o
   2 -10   9      960.81      930.39     65.02 o
   3 -10   9        0.79       -2.07     10.58 o
   4 -10   9      304.34      314.49     26.00 o
   5 -10   9       72.81       84.58     18.45 o
   6 -10   9        1.57       -2.31     12.36 o
   7 -10   9       28.68       12.18     16.75 o
   8 -10   9      156.74      166.06     35.42 o
   9 -10   9        1.65       -7.61     17.54 o
  10 -10   9       59.47       55.78     20.78 o
  -7  -9   9       22.82       33.17     14.73 o
  -6  -9   9      140.06      120.53     20.21 o
  -5  -9   9       24.68       51.45     15.85 o
  -4  -9   9       28.12       41.18     15.40 o
  -3  -9   9        7.22       10.23     10.80 o
  -2  -9   9      252.60      260.91     23.26 o
  -1  -9   9       35.31       44.96     11.41 o
   0  -9   9        0.88       -4.74     14.72 o
   1  -9   9       21.43       29.69     11.92 o
   2  -9   9        7.51       -0.77      7.98 o
   3  -9   9       40.63       25.18     10.06 o
   4  -9   9     1329.57     1252.90     64.30 o
   5  -9   9        3.02        3.51      9.43 o
   6  -9   9      195.17      151.82     39.54 o
   7  -9   9       52.65       51.19     14.16 o
   8  -9   9       36.88        6.90     16.35 o
   9  -9   9       14.65       29.47     15.35 o
  10  -9   9        0.91        9.65     15.89 o
  -7  -8   9       12.50       12.85     11.66 o
  -6  -8   9        6.04        6.82     12.76 o
  -5  -8   9        3.47        8.89     16.24 o
  -4  -8   9      371.74      330.48     30.34 o
  -3  -8   9       35.64      122.72     17.39 o
  -2  -8   9      977.22     1043.66     52.32 o
  -1  -8   9        0.18        3.26      6.96 o
   0  -8   9        6.62        8.45      8.23 o
   1  -8   9       44.63       49.01     28.37 o
   2  -8   9        2.42        2.86      8.61 o
   3  -8   9       30.34       49.06     11.71 o
   4  -8   9      303.35      293.32     27.13 o
   5  -8   9       26.61       42.57     11.55 o
   6  -8   9      137.92      140.10     15.79 o
   7  -8   9        1.07       -9.20     11.33 o
   8  -8   9      123.44      105.04     17.37 o
   9  -8   9       19.12       29.36     13.32 o
  10  -8   9       12.77       21.43     20.94 o
  -8  -7   9       13.85       13.77     10.65 o
  -7  -7   9        0.03        4.06     15.24 o
  -6  -7   9       87.39       57.67     14.95 o
  -5  -7   9       61.63       57.27     17.42 o
  -4  -7   9     1564.50     1505.97     74.72 o
  -3  -7   9       34.95       34.90     11.17 o
  -2  -7   9        0.01      -10.47      6.98 o
  -1  -7   9       13.84       20.95      8.63 o
   0  -7   9       11.08        5.05      6.53 o
   1  -7   9        0.21       31.44     11.16 o
   2  -7   9      182.72      208.70     26.69 o
   3  -7   9        4.07        8.94      8.08 o
   4  -7   9        3.38        8.37      7.33 o
   5  -7   9       79.38       97.90     11.14 o
   6  -7   9      167.30      163.03     15.78 o
   7  -7   9       76.67       84.42     14.74 o
   8  -7   9        3.86        0.34     10.61 o
   9  -7   9        0.02        9.20     11.92 o
  10  -7   9        1.26        9.44     18.96 o
  -8  -6   9       41.51       33.52     14.71 o
  -7  -6   9        0.00      -10.42      9.49 o
  -6  -6   9      475.17      399.63     30.22 o
  -5  -6   9      122.69      106.35     18.59 o
  -4  -6   9      807.07      828.31     48.07 o
  -3  -6   9       64.06       46.90     10.63 o
  -2  -6   9        0.11        2.23      7.75 o
  -1  -6   9      109.70      115.56     12.54 o
   0  -6   9       14.67       15.08      7.23 o
   1  -6   9      176.22      170.58     19.18 o
   2  -6   9      224.33      274.82     21.75 o
   3  -6   9       82.05      110.88     11.51 o
   4  -6   9      303.63      302.21     17.88 o
   5  -6   9        0.12        6.98      6.65 o
   6  -6   9        3.36       -2.54      6.70 o
   7  -6   9        0.36       -4.82      8.77 o
   8  -6   9        1.42       -5.39     10.24 o
   9  -6   9        1.58        5.74     13.22 o
  10  -6   9       43.52       65.24     22.34 o
  -9  -5   9        4.57       31.24     21.97 o
  -8  -5   9      132.34      127.97     26.47 o
  -7  -5   9       22.20       12.30      9.88 o
  -6  -5   9       16.86       17.28     11.58 o
  -5  -5   9      288.94      261.88     23.49 o
  -4  -5   9     1088.84     1103.89     53.13 o
  -3  -5   9      188.45      210.26     17.51 o
  -2  -5   9      186.72      161.77     16.35 o
  -1  -5   9      218.68      245.47     17.02 o
   0  -5   9       17.90       34.99      7.48 o
   1  -5   9        4.32       45.50      8.18 o
   2  -5   9      159.55      141.09     13.90 o
   3  -5   9      100.09      120.45     11.21 o
   4  -5   9      292.71      322.15     16.58 o
   5  -5   9       99.00       96.67     12.75 o
   6  -5   9       18.17        6.95      6.23 o
   7  -5   9       11.12       12.93      9.48 o
   8  -5   9        8.10       -1.06      9.75 o
   9  -5   9        0.01       -0.53     11.72 o
  10  -5   9       38.29       37.88     20.58 o
  -9  -4   9       15.39       12.37     19.92 o
  -8  -4   9       47.96       63.28     34.33 o
  -7  -4   9        1.71       -2.84      7.32 o
  -6  -4   9       40.10       26.43      9.55 o
  -5  -4   9      129.54      117.75     15.23 o
  -4  -4   9      422.30      454.44     27.68 o
  -3  -4   9      187.78      187.89     22.11 o
  -2  -4   9      288.89      340.70     25.20 o
  -1  -4   9      199.21      242.25     16.40 o
   0  -4   9       14.11        9.07      5.89 o
   1  -4   9      150.37      328.24     22.49 o
   2  -4   9      219.80      239.34     15.89 o
   3  -4   9       68.12       58.62      8.48 o
   4  -4   9      110.07      112.98     10.77 o
   5  -4   9       91.74       87.13     10.25 o
   6  -4   9       10.45        1.51      6.90 o
   7  -4   9      208.51      182.74     17.23 o
   8  -4   9      376.84      395.96     42.58 o
   9  -4   9        0.67      -14.10     16.20 o
  10  -4   9       48.16       60.69     23.61 o
  -9  -3   9        0.32       22.08     16.64 o
  -8  -3   9        3.57       16.52     15.34 o
  -7  -3   9      168.24      158.40     14.40 o
  -6  -3   9      401.76      461.46     31.33 o
  -5  -3   9      147.50      125.01     16.66 o
  -4  -3   9       18.91       13.93      7.09 o
  -3  -3   9       32.88       46.67      8.19 o
  -2  -3   9       12.42       25.72      7.83 o
  -1  -3   9      879.10      915.20     48.99 o
   0  -3   9        0.22       -8.47      5.65 o
   1  -3   9      232.93      185.84     14.62 o
   2  -3   9      307.51      364.26     18.31 o
   3  -3   9        0.02       -0.23      8.05 o
   4  -3   9       18.13       22.84     10.63 o
   5  -3   9       72.61       60.59     11.90 o
   6  -3   9      159.64      149.07     15.39 o
   7  -3   9       66.71       31.26     13.07 o
   8  -3   9       29.16       17.46     10.48 o
   9  -3   9        8.50      -14.82     28.00 o
  10  -3   9        3.26      -38.70     25.80 o
 -10  -2   9       32.39       56.35     20.13 o
  -9  -2   9       11.98        6.42     15.65 o
  -8  -2   9      254.53      274.01     29.87 o
  -7  -2   9       25.31       16.10     13.18 o
  -6  -2   9       46.98       61.41     11.37 o
  -5  -2   9      111.51      107.76     13.15 o
  -4  -2   9      432.78      468.00     22.05 o
  -3  -2   9       19.74       28.75      7.70 o
  -2  -2   9      175.64      187.83     13.67 o
  -1  -2   9        8.74       45.51      8.44 o
   0  -2   9        0.06       -4.54      7.76 o
   1  -2   9        7.58       20.94     10.01 o
   2  -2   9       35.34       22.68      6.55 o
   3  -2   9      117.16      160.80     16.15 o
   4  -2   9       93.00       80.75     18.56 o
   5  -2   9        0.13        1.40      8.10 o
   6  -2   9        1.44       14.59     10.21 o
   7  -2   9       27.28       17.09     14.26 o
   8  -2   9       23.03        8.78     23.88 o
   9  -2   9        3.52       -5.93     14.62 o
  10  -2   9       36.72       22.51     35.69 o
 -10  -1   9       61.20       63.16     19.70 o
  -9  -1   9       43.12       28.85     15.60 o
  -8  -1   9      170.19      160.06     23.28 o
  -7  -1   9       55.55       49.23     15.31 o
  -6  -1   9       69.55       70.84     12.03 o
  -5  -1   9      338.88      356.50     23.31 o
  -4  -1   9      237.20      254.39     15.78 o
  -3  -1   9        9.35       12.64      6.31 o
  -2  -1   9       80.66      134.00     16.37 o
  -1  -1   9       68.55      104.13     12.24 o
   0  -1   9       34.53       45.67      7.85 o
   1  -1   9      120.18      371.33     32.97 o
   2  -1   9       21.41       23.07      6.77 o
   3  -1   9       88.43      134.90     12.87 o
   4  -1   9      175.17      157.36     14.77 o
   5  -1   9      180.95      158.97     17.03 o
   6  -1   9      514.05      447.51     27.47 o
   7  -1   9       15.73        9.52     18.94 o
   8  -1   9        0.25       -7.46     13.06 o
   9  -1   9       19.17       42.88     16.87 o
  10  -1   9        0.71      -17.92     23.48 o
 -10   0   9       38.75       18.69     20.05 o
  -9   0   9       98.37      119.55     22.33 o
  -8   0   9       61.10       25.42     15.59 o
  -7   0   9      131.26      115.09     19.30 o
  -6   0   9       35.87       35.40      9.59 o
  -5   0   9      113.76       88.89     13.54 o
  -4   0   9       33.90       15.28     10.07 o
  -3   0   9      168.33      180.62     14.26 o
  -2   0   9       51.34       37.14      8.33 o
  -1   0   9     1145.40     1146.92     64.64 o
   0   0   9        0.51       -1.85      8.18 o
   1   0   9       53.57       72.58     12.68 o
   2   0   9     1474.92     1482.30     63.54 o
   3   0   9       23.73       20.21      7.43 o
   4   0   9     1693.37     1742.13     74.66 o
   5   0   9       16.41        2.36     12.95 o
   6   0   9      237.69      254.87     21.19 o
   7   0   9       99.40       70.08     19.55 o
   8   0   9       12.47        1.02     15.16 o
   9   0   9        7.54       27.95     16.91 o
  10   0   9        0.19        8.81     17.60 o
 -10   1   9        1.73       -2.01     19.57 o
  -9   1   9       40.35       27.30     18.12 o
  -8   1   9        1.01       -5.62     15.29 o
  -7   1   9      302.49      296.97     33.34 o
  -6   1   9       47.19       49.62     10.44 o
  -5   1   9      104.37       79.01     12.71 o
  -4   1   9      100.01       82.41      9.92 o
  -3   1   9      205.26      259.52     20.90 o
  -2   1   9       53.21       53.40      9.29 o
  -1   1   9       10.12       44.60     12.19 o
   0   1   9       12.84       19.75     13.71 o
   1   1   9      127.06      210.29     43.22 o
   2   1   9      318.03      338.07     24.47 o
   3   1   9       13.59       14.37      6.38 o
   4   1   9       11.82       35.46      8.31 o
   5   1   9      665.41      592.67     37.16 o
   6   1   9        6.30       10.91     14.66 o
   7   1   9       24.00       13.47     16.31 o
   8   1   9       47.67       27.61     17.66 o
   9   1   9       11.88       17.65     16.00 o
 -10   2   9       23.27       17.48     17.03 o
  -9   2   9       16.52        9.23     14.91 o
  -8   2   9        4.63      -21.01     14.01 o
  -7   2   9       40.31       34.31     14.57 o
  -6   2   9       21.85       29.55      9.42 o
  -5   2   9       38.57       36.03     10.47 o
  -4   2   9      138.62      133.56     12.64 o
  -3   2   9      285.46      335.40     21.82 o
  -2   2   9      301.06      464.17     72.89 o
  -1   2   9      375.58      441.45     39.33 o
   0   2   9       50.66       17.66     16.22 o
   1   2   9       84.79      140.14     22.24 o
   2   2   9      874.01      831.67     54.97 o
   3   2   9        0.35       -3.71      8.05 o
   4   2   9      303.87      284.32     18.59 o
   5   2   9      205.46      259.81     32.58 o
   6   2   9       38.29       28.94     20.99 o
   7   2   9       17.00       29.47     16.71 o
   8   2   9        7.76       25.81     18.63 o
   9   2   9        0.85        8.52     16.84 o
 -10   3   9        9.30        2.57     16.05 o
  -9   3   9       58.95       71.54     18.63 o
  -8   3   9       58.19       42.86     15.68 o
  -7   3   9       88.79       66.66     17.97 o
  -6   3   9      150.17      137.54     28.93 o
  -5   3   9       18.34       22.97     12.44 o
  -4   3   9      161.73      147.90     12.63 o
  -3   3   9        0.01       -2.14      7.13 o
  -2   3   9      228.47      205.19     23.86 o
  -1   3   9      340.48      255.96     25.10 o
   0   3   9       85.12      104.62     17.19 o
   1   3   9        4.77      291.37     39.06 o
   2   3   9        7.18       25.70     12.44 o
   3   3   9      161.55      157.17     17.40 o
   4   3   9      224.80      247.84     14.55 o
   5   3   9      836.64      897.48     48.40 o
   6   3   9      274.23      291.89     25.83 o
   7   3   9      168.45      144.16     25.82 o
   8   3   9       10.02        4.06     22.85 o
   9   3   9       11.79       46.16     20.56 o
 -10   4   9       74.53       37.25     19.18 o
  -9   4   9        4.07       13.23     15.45 o
  -8   4   9       66.78       27.26     30.85 o
  -7   4   9      174.46      144.28     29.55 o
  -6   4   9      448.35      456.84     36.17 o
  -5   4   9      429.24      395.80     35.28 o
  -4   4   9      799.43      863.16     43.98 o
  -3   4   9       78.64      102.95     20.68 o
  -2   4   9      245.22      337.75     31.71 o
  -1   4   9     1184.38     1152.12     69.69 o
   0   4   9      313.72      387.73     33.73 o
   1   4   9      178.22      287.56     32.86 o
   2   4   9     1397.48     1354.89     78.96 o
   3   4   9      246.04      225.57     21.19 o
   4   4   9       13.73       45.31     10.07 o
   5   4   9        4.66       21.34     20.05 o
   6   4   9        0.14        5.84     13.97 o
   7   4   9       19.37       36.19     18.57 o
   8   4   9        4.17        0.76     18.46 o
 -10   5   9       10.50       39.02     17.82 o
  -9   5   9      106.21      115.40     33.54 o
  -8   5   9       56.08       78.20     24.62 o
  -7   5   9      141.10      155.74     31.27 o
  -6   5   9      158.07      143.50     18.47 o
  -5   5   9     2294.44     1966.05    117.16 o
  -4   5   9       96.17       87.18     12.79 o
  -3   5   9       51.07       59.61     13.92 o
  -2   5   9       87.62       70.70     15.89 o
  -1   5   9      330.01      420.02     35.02 o
   0   5   9       44.97       60.58     16.01 o
   1   5   9        3.70        1.80      8.80 o
   2   5   9       50.55       31.14     13.85 o
   3   5   9       11.10       23.52      9.90 o
   4   5   9      194.64      209.70     15.43 o
   5   5   9      123.83      105.59     19.14 o
   6   5   9       60.18       73.07     32.36 o
   7   5   9        1.69       11.96     18.02 o
   8   5   9       20.30       33.64     20.10 o
 -10   6   9        1.18       32.98     22.65 o
  -9   6   9        9.31       27.56     17.93 o
  -8   6   9        0.49      -18.64     24.98 o
  -7   6   9      135.02      121.46     76.32 o
  -6   6   9       10.51      -10.70     10.22 o
  -5   6   9       71.24       87.43     18.79 o
  -4   6   9      121.13      125.57     16.00 o
  -3   6   9        3.27        8.98      9.65 o
  -2   6   9     1264.13     1196.32     62.34 o
  -1   6   9       30.90       20.84     11.40 o
   0   6   9        3.80       -8.37      9.65 o
   1   6   9      278.95      177.20     22.64 o
   2   6   9       22.06       52.98     11.53 o
   3   6   9       43.92       56.76     10.67 o
   4   6   9      149.55      170.43     17.22 o
   5   6   9       41.10       54.75     27.86 o
   6   6   9       97.34       82.80     23.24 o
   7   6   9       32.57       43.42     26.63 o
 -10   7   9        0.43       -6.66     20.55 o
  -9   7   9        3.04       10.34     19.45 o
  -8   7   9       10.43       18.86     38.16 o
  -7   7   9       52.53       83.25     26.25 o
  -6   7   9      769.42      673.01     63.52 o
  -5   7   9     1248.10     1078.76     77.26 o
  -4   7   9      543.44      511.90     35.17 o
  -3   7   9      546.08      527.40     36.39 o
  -2   7   9       80.68       67.00     14.47 o
  -1   7   9        4.15       38.54     12.59 o
   0   7   9       77.65      155.23     31.34 o
   1   7   9     1550.08     1567.35     81.28 o
   2   7   9        7.36        9.21     10.72 o
   3   7   9      139.69      140.22     35.88 o
   4   7   9       46.19       29.75     18.08 o
   5   7   9       19.86       14.67     17.64 o
   6   7   9        0.23        4.55     21.73 o
   7   7   9        5.09        9.61     33.49 o
 -10   8   9       18.44        4.94     28.55 o
  -9   8   9       36.65       73.58     43.65 o
  -8   8   9        3.42       12.43     20.40 o
  -7   8   9      213.05      213.01     38.25 o
  -6   8   9       12.25       20.71     13.73 o
  -5   8   9      408.46      391.64     71.21 o
  -4   8   9      322.12      300.62     26.31 o
  -3   8   9      213.37      183.72     20.89 o
  -2   8   9      179.04      151.24     19.42 o
  -1   8   9      142.95      467.01     35.33 o
   0   8   9       37.05       18.06     11.06 o
   1   8   9        7.38       24.87     11.49 o
   2   8   9      171.52      146.65     20.04 o
   3   8   9       15.11       19.75     12.31 o
   4   8   9        0.17       -7.12     21.35 o
   5   8   9       13.01      -17.63     16.93 o
   6   8   9       11.45      -31.62     21.08 o
 -10   9   9        4.81      -20.31     28.55 o
  -9   9   9        0.00      -11.53     28.55 o
  -8   9   9       79.89       72.06     69.73 o
  -7   9   9      155.37       99.09     31.53 o
  -6   9   9      594.57      619.74     72.11 o
  -5   9   9      485.99      529.38     60.90 o
  -4   9   9       84.10      101.90     16.25 o
  -3   9   9      159.36      165.77     20.81 o
  -2   9   9       93.82       47.50     20.62 o
  -1   9   9      154.02      129.60     17.78 o
   0   9   9      125.96      166.74     19.96 o
   1   9   9        1.30       -5.85     10.75 o
   2   9   9       17.53       18.86     13.58 o
   3   9   9        0.69       31.87     21.63 o
   4   9   9       10.16       23.00     20.65 o
   5   9   9       19.22       30.28     22.15 o
   6   9   9       16.20       43.82     29.02 o
  -9  10   9        0.57        9.88     29.65 o
  -8  10   9        0.09       16.60     24.26 o
  -7  10   9        0.34        4.22     31.84 o
  -6  10   9        3.93       14.20     22.48 o
  -5  10   9       14.12        9.85     12.11 o
  -4  10   9        0.01        3.45     12.76 o
  -3  10   9      202.55      189.09     25.21 o
  -2  10   9        0.69       28.76     12.39 o
  -1  10   9       13.02        4.70     11.64 o
   0  10   9       38.37       62.91     17.98 o
   1  10   9      127.46      112.26     23.88 o
   2  10   9       18.00       28.88     18.55 o
   3  10   9       31.62       16.03     25.83 o
   4  10   9       80.97       38.27     28.14 o
   5  10   9       32.45       44.54     31.26 o
  -9  11   9       16.50       46.67     37.33 o
  -8  11   9       15.13       20.31     35.14 o
  -7  11   9       49.46       44.06     25.95 o
  -6  11   9        8.70       13.69     28.82 o
  -5  11   9      105.14      106.05     23.98 o
  -4  11   9        6.65       11.69     13.32 o
  -3  11   9       11.18        7.03     13.30 o
  -2  11   9       11.36       15.02     15.75 o
  -1  11   9        0.98       41.32     17.72 o
   0  11   9        5.84       -4.67     17.09 o
   1  11   9        2.66       32.11     20.12 o
   2  11   9      154.13      149.95     27.37 o
   3  11   9      123.29       41.58     29.87 o
   4  11   9        6.34      -22.92     39.25 o
  -9  12   9        8.06       57.84     29.08 o
  -8  12   9       11.28       39.27     27.32 o
  -7  12   9      104.19       91.11     55.18 o
  -6  12   9        5.92        3.38     18.23 o
  -5  12   9       12.23       12.96     18.99 o
  -4  12   9        4.98       10.79     13.85 o
  -3  12   9      280.04      263.97     31.24 o
  -2  12   9       54.78       35.86     28.90 o
  -1  12   9       77.18       89.69     24.86 o
   0  12   9        0.69       16.70     18.94 o
   1  12   9        4.67       52.22     36.23 o
   2  12   9      123.77      105.37     36.05 o
   3  12   9       45.87       54.94     31.98 o
  -8  13   9        6.30       -0.55     23.85 o
  -7  13   9       47.47      107.61     47.77 o
  -6  13   9       32.58       25.80     38.43 o
  -5  13   9        2.00       13.43     24.23 o
  -4  13   9        0.23      -11.17     17.25 o
  -3  13   9        3.34       32.15     26.45 o
  -2  13   9       70.44       82.18     24.02 o
  -1  13   9      224.04      246.63     44.41 o
   0  13   9      140.35      161.25     30.66 o
   1  13   9      114.18       81.46     57.65 o
   2  13   9       34.04       34.33     42.27 o
  -7  14   9       24.90       60.94     41.73 o
  -6  14   9       27.65      -17.02     35.69 o
  -5  14   9        0.68       99.37     49.96 o
  -4  14   9        7.94        8.57     22.05 o
  -3  14   9        3.69       31.34     33.52 o
  -2  14   9        1.26       50.72     31.27 o
  -1  14   9        7.33       -1.19     20.97 o
   0  14   9        0.04       -0.91     19.86 o
   1  14   9        5.63        3.59     29.45 o
  -6  15   9       10.68       52.16     42.82 o
  -5  15   9        3.16        9.33     38.43 o
  -4  15   9        0.05       29.65     42.27 o
  -3  15   9        4.66      -16.81     20.28 o
  -2  15   9      132.38       45.58     26.07 o
  -1  15   9      107.55       79.28     34.86 o
   0 -16  10        1.14      -23.74     23.56 o
   1 -16  10        8.02        1.04     28.10 o
   2 -16  10        4.62      -19.61     46.94 o
   3 -16  10        0.01       -1.86     26.09 o
   4 -16  10       13.24      -18.45     23.22 o
   5 -16  10        6.23        5.54     27.42 o
   6 -16  10        9.59       -8.78     33.49 o
  -1 -15  10      128.79      145.72     39.01 o
   0 -15  10      351.90      339.19    104.07 o
   1 -15  10       12.96       -3.09     25.71 o
   2 -15  10        0.10      -12.24     23.35 o
   3 -15  10        1.54       53.15     28.14 o
   4 -15  10       39.54       25.22     25.59 o
   5 -15  10       28.39       39.93     27.27 o
   6 -15  10        1.68      -35.69     28.55 o
   7 -15  10       74.58       66.43     42.83 o
  -3 -14  10        7.34       38.98     43.37 o
  -2 -14  10       42.28       55.87     29.89 o
  -1 -14  10        6.85       35.93     26.35 o
   0 -14  10       47.51       45.41     28.27 o
   1 -14  10       75.31       58.91     26.75 o
   2 -14  10       33.84       41.05     18.98 o
   3 -14  10        8.23       39.46     18.82 o
   4 -14  10       23.53       43.48     24.04 o
   5 -14  10      146.10      125.11     26.76 o
   6 -14  10       17.24       40.75     20.00 o
   7 -14  10       87.71      108.16     48.32 o
   8 -14  10        8.93       40.63     42.27 o
  -4 -13  10       35.02       37.34     21.00 o
  -3 -13  10        0.94       53.34     28.84 o
  -2 -13  10        4.77        9.56     33.49 o
  -1 -13  10        3.30       20.70     23.98 o
   0 -13  10      111.73       62.57     49.97 o
   1 -13  10        0.66       19.63     15.26 o
   2 -13  10       25.10       28.45     17.26 o
   3 -13  10        0.84       -9.14     15.57 o
   4 -13  10        2.99        5.64     15.04 o
   5 -13  10       23.54       34.45     16.91 o
   6 -13  10       15.00       40.88     24.13 o
   7 -13  10       16.59       40.22     22.00 o
   8 -13  10        0.60      -19.11     17.94 o
   9 -13  10        7.79       30.74     37.33 o
  -4 -12  10       27.10       49.41     21.07 o
  -3 -12  10        1.42       36.24     22.13 o
  -2 -12  10      171.58      172.30     29.56 o
  -1 -12  10       60.86       70.93     22.43 o
   0 -12  10      717.10      754.17     67.28 o
   1 -12  10       49.66       31.09     20.92 o
   2 -12  10      205.04      226.69     30.99 o
   3 -12  10      605.54      504.37     48.72 o
   4 -12  10      179.62      151.52     25.35 o
   5 -12  10        1.78      -13.41     18.32 o
   6 -12  10        6.50        3.65     13.63 o
   7 -12  10      268.55      285.30    124.94 o
   8 -12  10        0.09      -12.38     16.95 o
   9 -12  10        0.06       -3.90     20.84 o
  -5 -11  10        7.31       25.04     15.82 o
  -4 -11  10       52.37       48.52     16.75 o
  -3 -11  10       30.08       38.25     19.03 o
  -2 -11  10       29.34       34.95     18.86 o
  -1 -11  10       13.91        7.97     16.37 o
   0 -11  10      643.31      618.59     56.33 o
   1 -11  10      212.02      165.59     50.67 o
   2 -11  10      336.26      321.73     32.24 o
   3 -11  10      104.50      132.74     24.21 o
   4 -11  10       41.17       73.80     18.58 o
   5 -11  10      146.24       99.95     25.75 o
   6 -11  10       13.81        6.90     13.25 o
   7 -11  10       21.02       45.89     20.80 o
   8 -11  10        2.88       12.12     18.33 o
   9 -11  10        1.61        5.97     19.76 o
  -6 -10  10        0.61       10.11     14.68 o
  -5 -10  10        1.09       -2.18     13.22 o
  -4 -10  10       68.53       41.94     15.53 o
  -3 -10  10        0.68        3.42     12.25 o
  -2 -10  10      749.28      593.17     51.95 o
  -1 -10  10        1.29       54.05     19.14 o
   0 -10  10        4.83       27.16     11.43 o
   1 -10  10       29.17        9.24     14.96 o
   2 -10  10       37.89       44.29     20.21 o
   3 -10  10       92.30      120.57     19.40 o
   4 -10  10     1146.93     1133.94     70.82 o
   5 -10  10        4.97        8.57     13.20 o
   6 -10  10      384.70      430.84     42.15 o
   7 -10  10      130.87      182.69     52.71 o
   8 -10  10       15.41       41.75     20.16 o
   9 -10  10        2.51        2.23     19.07 o
  10 -10  10       13.83        8.71     21.90 o
  -7  -9  10        2.91      -15.08     11.33 o
  -6  -9  10       57.36       81.04     18.29 o
  -5  -9  10        3.65       20.54     13.50 o
  -4  -9  10        9.12       11.00     13.46 o
  -3  -9  10        0.60       93.06     25.60 o
  -2  -9  10      261.81      320.41     30.24 o
  -1  -9  10        2.33       -1.65      8.11 o
   0  -9  10       78.11      116.85     15.97 o
   1  -9  10       46.46       56.09     15.16 o
   2  -9  10      350.42      336.25     29.82 o
   3  -9  10      159.98      153.56     18.21 o
   4  -9  10        1.40       -5.58      9.18 o
   5  -9  10        0.46        3.27     10.60 o
   6  -9  10      240.45      224.77     30.83 o
   7  -9  10      169.13      210.45     28.83 o
   8  -9  10       61.74       31.41     15.79 o
   9  -9  10       44.98       40.88     17.98 o
  10  -9  10        0.44       38.98     35.14 o
  -7  -8  10        9.45        4.17     11.95 o
  -6  -8  10      153.95      147.87     21.25 o
  -5  -8  10       25.23        2.00     12.37 o
  -4  -8  10      521.15      486.64     41.23 o
  -3  -8  10       24.16       25.25     11.72 o
  -2  -8  10       69.71       51.15     11.47 o
  -1  -8  10        2.74       15.81      8.76 o
   0  -8  10      129.15      146.71     14.86 o
   1  -8  10      218.61      213.75     23.83 o
   2  -8  10      759.88      877.99     58.51 o
   3  -8  10      167.04      125.75     23.39 o
   4  -8  10     1532.36     1314.13     67.25 o
   5  -8  10      414.28      420.40     31.47 o
   6  -8  10      787.27      730.01     50.31 o
   7  -8  10      100.47      135.22     16.59 o
   8  -8  10       22.25       44.64     13.68 o
   9  -8  10       83.40       82.00     26.65 o
  10  -8  10       50.90       35.69     39.53 o
  -8  -7  10       24.31       25.21     11.73 o
  -7  -7  10        1.29        6.78     10.52 o
  -6  -7  10        4.35       -5.52     10.29 o
  -5  -7  10       75.49       62.16     18.68 o
  -4  -7  10      667.80      714.27     61.27 o
  -3  -7  10       81.59       79.42     13.30 o
  -2  -7  10      369.48      392.20     26.49 o
  -1  -7  10       61.74      123.43     13.75 o
   0  -7  10      247.90      285.44     21.30 o
   1  -7  10       48.96       46.91      9.90 o
   2  -7  10      763.25      774.52     52.70 o
   3  -7  10        3.74       16.37      9.08 o
   4  -7  10      783.37      802.11     38.09 o
   5  -7  10       58.54       61.75     11.09 o
   6  -7  10      316.44      350.87     22.47 o
   7  -7  10        2.58      -10.57     12.12 o
   8  -7  10       17.73       14.89     12.06 o
   9  -7  10        8.92       -5.39     13.09 o
  10  -7  10        0.12       -4.94     31.84 o
  -8  -6  10       80.51       94.50     24.33 o
  -7  -6  10       18.90       -1.46     10.19 o
  -6  -6  10        1.36       23.93     10.71 o
  -5  -6  10      108.70      113.56     50.06 o
  -4  -6  10     1616.85     1552.87     78.43 o
  -3  -6  10       88.45       83.55     16.37 o
  -2  -6  10     1247.44     1315.30     61.07 o
  -1  -6  10        4.92       12.73      7.54 o
   0  -6  10      961.35     1126.03     48.41 o
   1  -6  10      156.17      139.75     16.83 o
   2  -6  10      299.28      298.88     24.29 o
   3  -6  10       24.29       34.06      9.12 o
   4  -6  10        0.44        4.96      6.93 o
   5  -6  10        9.03       30.02      6.76 o
   6  -6  10       80.46       99.78     11.01 o
   7  -6  10       10.06       24.19      9.82 o
   8  -6  10       72.88       62.10     14.46 o
   9  -6  10        6.74       10.78     15.06 o
  10  -6  10       42.29       14.82     35.69 o
  -8  -5  10        2.89        5.86     14.74 o
  -7  -5  10       30.23       32.23     11.07 o
  -6  -5  10        8.13       -1.28      9.44 o
  -5  -5  10       31.33       27.69     17.22 o
  -4  -5  10       59.98       79.88     13.69 o
  -3  -5  10      102.74       95.79     13.12 o
  -2  -5  10      723.63      764.83     38.17 o
  -1  -5  10       30.15       35.10      8.65 o
   0  -5  10      563.13      662.98     32.47 o
   1  -5  10      127.43      118.69     10.94 o
   2  -5  10       99.65      139.72     18.78 o
   3  -5  10        0.01       -1.58      6.36 o
   4  -5  10      175.84      194.40     15.17 o
   5  -5  10        2.93        9.34      5.97 o
   6  -5  10      195.83      211.18     18.78 o
   7  -5  10       10.28        6.13      9.02 o
   8  -5  10        9.01       16.62     17.63 o
   9  -5  10        0.01       -1.24     14.62 o
  10  -5  10        9.36      -30.20     29.10 o
  -9  -4  10        8.95        6.00     19.33 o
  -8  -4  10       33.69       13.07     18.65 o
  -7  -4  10       16.47       32.06     10.05 o
  -6  -4  10      281.34      231.53     21.57 o
  -5  -4  10       26.65       18.29     10.39 o
  -4  -4  10      855.20      806.37     45.55 o
  -3  -4  10      173.78      215.14     17.83 o
  -2  -4  10      119.55      140.57     20.92 o
  -1  -4  10        2.16       19.01      8.21 o
   0  -4  10      531.74      588.99     33.42 o
   1  -4  10        0.70       13.79      9.31 o
   2  -4  10      692.22      892.95     36.42 o
   3  -4  10       25.41       30.87      8.00 o
   4  -4  10      734.56      695.82     33.89 o
   5  -4  10       68.38       60.84     15.80 o
   6  -4  10        0.08       -4.45      7.57 o
   7  -4  10        1.91        3.74      8.29 o
   8  -4  10        1.65       -2.78      9.84 o
   9  -4  10       14.29       -8.78     28.55 o
  10  -4  10        0.36      -33.49     29.65 o
  -9  -3  10       21.02       39.63     18.18 o
  -8  -3  10       48.40       32.55     16.04 o
  -7  -3  10      167.02      154.15     16.99 o
  -6  -3  10      711.16      622.01     39.04 o
  -5  -3  10       51.20       46.52     11.56 o
  -4  -3  10      524.97      517.84     29.75 o
  -3  -3  10      103.47       63.89      9.65 o
  -2  -3  10      209.20      213.92     18.85 o
  -1  -3  10       86.56       80.53     10.22 o
   0  -3  10     4197.30     4551.54    184.03 o
   1  -3  10       69.98       68.35     33.96 o
   2  -3  10      356.05      363.05     22.97 o
   3  -3  10       62.81       62.93     12.44 o
   4  -3  10       77.49       61.37     18.35 o
   5  -3  10      182.13      234.01     21.56 o
   6  -3  10       50.35       44.72     14.19 o
   7  -3  10       23.31       25.18     12.24 o
   8  -3  10       17.19       -1.97     16.25 o
   9  -3  10        7.76       -2.75     15.22 o
  10  -3  10        0.15      -36.78     30.74 o
  -9  -2  10       42.76       67.30     20.14 o
  -8  -2  10       18.92       35.04     17.75 o
  -7  -2  10      202.71      186.85     17.95 o
  -6  -2  10      582.70      594.47     57.74 o
  -5  -2  10        0.45      -12.06      8.04 o
  -4  -2  10        7.64       -1.05      7.33 o
  -3  -2  10        1.49        0.64      6.35 o
  -2  -2  10     1196.55     1234.30     50.92 o
  -1  -2  10        1.34        8.42      6.67 o
   0  -2  10     2884.41     3281.79    147.59 o
   1  -2  10       36.66       53.69     18.37 o
   2  -2  10      581.65      621.87     35.10 o
   3  -2  10       61.63       35.24     10.43 o
   4  -2  10       23.50       17.70      9.26 o
   5  -2  10      122.20      129.04     19.00 o
   6  -2  10      740.23      751.68     49.04 o
   7  -2  10       13.16       23.10     11.21 o
   8  -2  10        2.11       -3.23     25.53 o
   9  -2  10       89.18       84.55     23.72 o
  10  -2  10       14.80       51.06     38.43 o
  -9  -1  10        2.28       16.77     16.55 o
  -8  -1  10       84.58       43.03     17.18 o
  -7  -1  10      246.85      272.77     29.01 o
  -6  -1  10      289.69      386.11     39.18 o
  -5  -1  10      158.93      157.50     21.69 o
  -4  -1  10      294.23      314.68     21.22 o
  -3  -1  10       19.99       30.31      8.88 o
  -2  -1  10      222.57      263.33     19.20 o
  -1  -1  10      185.05      185.88     15.68 o
   0  -1  10     4179.74     4844.78    195.10 o
   1  -1  10       29.46       -1.52      8.72 o
   2  -1  10      696.61      667.48     35.36 o
   3  -1  10       20.43       17.90     11.55 o
   4  -1  10      234.84      223.68     18.34 o
   5  -1  10       54.50       82.22     16.04 o
   6  -1  10      121.20      131.40     16.44 o
   7  -1  10       20.99       23.24     11.64 o
   8  -1  10      127.77      113.99     24.12 o
   9  -1  10       11.92       13.24     26.03 o
 -10   0  10        4.26       -5.20     18.98 o
  -9   0  10       43.30       39.87     21.25 o
  -8   0  10        0.00       -9.06     14.87 o
  -7   0  10       76.71       55.37     18.59 o
  -6   0  10       33.39       25.74     12.74 o
  -5   0  10      124.72      142.11     16.36 o
  -4   0  10      439.67      425.70     41.39 o
  -3   0  10        2.41       -2.68      7.22 o
  -2   0  10      874.28      926.72     44.97 o
  -1   0  10       22.44       30.23      8.52 o
   0   0  10      625.90      776.15     45.21 o
   1   0  10       33.49       16.11      8.53 o
   2   0  10     2502.32     2597.65    105.46 o
   3   0  10      220.62      255.27     33.94 o
   4   0  10        1.25       -2.17      7.70 o
   5   0  10        3.37        0.59      9.38 o
   6   0  10     2000.73     1684.94     80.54 o
   7   0  10       60.46       79.46     21.06 o
   8   0  10       23.78       11.73     16.79 o
   9   0  10        1.22        5.41     16.02 o
 -10   1  10        1.59      -16.65     22.19 o
  -9   1  10        5.24       17.84     18.00 o
  -8   1  10       10.93        6.99     15.63 o
  -7   1  10        5.58        0.10     14.86 o
  -6   1  10      175.03      201.88     19.63 o
  -5   1  10        0.85      -11.91      8.63 o
  -4   1  10       55.12       67.54     10.96 o
  -3   1  10        9.85        8.78      9.16 o
  -2   1  10      471.17      540.81     38.93 o
  -1   1  10       19.61       32.93     12.34 o
   0   1  10     3215.50     3795.08    192.10 o
   1   1  10      130.78      242.63     23.41 o
   2   1  10        1.77       10.31      7.20 o
   3   1  10       68.16       72.21      9.33 o
   4   1  10     1561.90     1403.02     58.34 o
   5   1  10        5.23       11.90     12.19 o
   6   1  10     1032.00      925.80     67.76 o
   7   1  10       61.33       62.88     22.32 o
   8   1  10       13.91       41.77     40.75 o
   9   1  10       30.74       17.98     22.23 o
 -10   2  10       30.60       24.23     17.62 o
  -9   2  10        1.30        2.44     17.27 o
  -8   2  10       16.42       37.33     18.22 o
  -7   2  10       24.32       10.18     15.61 o
  -6   2  10       86.75       87.98     15.53 o
  -5   2  10        4.37       -4.94      9.88 o
  -4   2  10        1.09       -5.06      7.81 o
  -3   2  10      171.15      171.93     22.68 o
  -2   2  10      955.08     1365.86     66.98 o
  -1   2  10      552.51      594.75     42.52 o
   0   2  10       62.76       63.56     15.19 o
   1   2  10      126.88      199.90     35.99 o
   2   2  10        6.22       15.79     12.01 o
   3   2  10      482.75      496.41     33.19 o
   4   2  10      602.71      565.21     29.70 o
   5   2  10      195.51      188.62     14.69 o
   6   2  10      137.22      152.64     19.64 o
   7   2  10       13.46       30.17     17.52 o
   8   2  10       33.86       44.82     19.71 o
   9   2  10        0.15       65.55     44.44 o
 -10   3  10       16.29        7.93     16.65 o
  -9   3  10        0.05       17.83     16.64 o
  -8   3  10       11.53       -5.34     15.24 o
  -7   3  10        3.18        6.57     15.95 o
  -6   3  10        5.72        6.13      9.93 o
  -5   3  10      329.10      286.60     26.36 o
  -4   3  10      280.89      234.92     19.56 o
  -3   3  10       34.09       61.71     12.37 o
  -2   3  10       77.27       66.03     14.70 o
  -1   3  10       40.31       77.98     15.70 o
   0   3  10      219.67      218.88     24.60 o
   1   3  10        4.38       58.27     24.23 o
   2   3  10       33.05       39.51     14.57 o
   3   3  10      105.19      100.49     14.43 o
   4   3  10        0.00       17.83      8.85 o
   5   3  10        1.86       14.61     11.39 o
   6   3  10     1000.66      927.39     68.72 o
   7   3  10        0.02       23.71     18.03 o
   8   3  10       30.15       25.31     18.86 o
 -10   4  10       64.55      117.46     25.75 o
  -9   4  10        0.87       -1.68     15.08 o
  -8   4  10        2.94        9.68     19.97 o
  -7   4  10       11.30        7.69     21.96 o
  -6   4  10      411.49      342.43     43.29 o
  -5   4  10      150.26      127.60     25.06 o
  -4   4  10       19.48       10.58      9.98 o
  -3   4  10      300.93      316.00     24.41 o
  -2   4  10       21.67       13.10     11.74 o
  -1   4  10      332.28      314.44     30.07 o
   0   4  10     1062.61     1096.14     69.45 o
   1   4  10      148.17       84.28     32.18 o
   2   4  10       12.26       -1.28     11.79 o
   3   4  10      139.51      168.95     30.33 o
   4   4  10      464.94      498.17     24.86 o
   5   4  10       10.02       49.04     18.28 o
   6   4  10      279.86      257.54     29.26 o
   7   4  10       17.48       35.89     19.87 o
   8   4  10        0.79       27.65     20.60 o
 -10   5  10        0.01        1.78     21.45 o
  -9   5  10        1.07       14.19     16.71 o
  -8   5  10       54.86       75.48     21.26 o
  -7   5  10        2.24      -17.16     16.96 o
  -6   5  10      131.20      126.64     18.45 o
  -5   5  10       79.65       93.08     22.55 o
  -4   5  10      479.33      495.31     36.94 o
  -3   5  10        5.80       42.81     22.11 o
  -2   5  10       66.95       70.76     16.28 o
  -1   5  10       30.32       58.29     15.18 o
   0   5  10      189.49      228.01     27.03 o
   1   5  10        6.74       14.71     12.63 o
   2   5  10      110.19      101.18     16.79 o
   3   5  10       38.32       21.72     11.28 o
   4   5  10      145.60      108.05     15.24 o
   5   5  10       19.84       15.69     23.63 o
   6   5  10       97.04       66.65     20.76 o
   7   5  10       11.69       -4.42     17.86 o
   8   5  10       33.26       52.48     26.47 o
 -10   6  10       12.74       17.88     22.40 o
  -9   6  10      111.45      134.26     27.31 o
  -8   6  10        7.98      -13.37     27.18 o
  -7   6  10        0.00        8.49     19.85 o
  -6   6  10      585.34      507.63     45.94 o
  -5   6  10       71.48       36.83     16.73 o
  -4   6  10       39.00       97.15     16.57 o
  -3   6  10        9.86        1.50     14.53 o
  -2   6  10       11.73        5.65     10.88 o
  -1   6  10      184.84      171.08     20.63 o
   0   6  10        8.59      -15.25     10.17 o
   1   6  10        1.98       55.97     14.18 o
   2   6  10        2.74        7.64     10.47 o
   3   6  10        9.59       31.33     12.38 o
   4   6  10       28.76       40.91     11.39 o
   5   6  10        0.07      -11.28     15.95 o
   6   6  10       62.17       92.85     47.49 o
   7   6  10       23.89       48.05     21.79 o
 -10   7  10        0.06       17.25     22.93 o
  -9   7  10        2.64       -5.49     26.35 o
  -8   7  10       14.57       38.65     22.03 o
  -7   7  10        1.22       -7.81     18.23 o
  -6   7  10      803.36      649.17     54.57 o
  -5   7  10      263.15      296.18     54.07 o
  -4   7  10       91.44       61.80     18.21 o
  -3   7  10        4.25        4.82     13.05 o
  -2   7  10        1.94       15.83     11.67 o
  -1   7  10      205.98      177.55     22.40 o
   0   7  10       52.06       42.85     13.87 o
   1   7  10      171.78      133.82     23.19 o
   2   7  10       25.22       44.63     12.84 o
   3   7  10        6.30       24.00     13.16 o
   4   7  10        0.80        9.69     18.75 o
   5   7  10        2.46       17.63     18.96 o
   6   7  10       34.15       25.29     26.38 o
   7   7  10       16.65       45.65     28.69 o
 -10   8  10        1.63       31.84     32.39 o
  -9   8  10        4.28       19.76     30.74 o
  -8   8  10        6.65       59.92     25.15 o
  -7   8  10        7.85       30.24     21.62 o
  -6   8  10        9.97       -3.23     18.10 o
  -5   8  10       21.81       25.77     13.28 o
  -4   8  10        5.01       46.69     14.04 o
  -3   8  10        0.05       12.51     29.52 o
  -2   8  10       62.04       67.84     15.29 o
  -1   8  10       35.53      107.46     18.50 o
   0   8  10       14.43       -2.03     12.55 o
   1   8  10       86.81       86.25     17.51 o
   2   8  10      555.44      527.82     45.67 o
   3   8  10       47.15       38.96     21.24 o
   4   8  10       84.04      114.88     26.27 o
   5   8  10        2.31       -9.35     18.73 o
   6   8  10       38.92       41.63     28.72 o
  -9   9  10       56.64      171.85     47.77 o
  -8   9  10       15.42       45.02     34.04 o
  -7   9  10        0.77        0.51     22.36 o
  -6   9  10       13.23       13.46     14.78 o
  -5   9  10      454.97      390.67     34.52 o
  -4   9  10        0.24      -13.25     11.49 o
  -3   9  10      166.60      126.44     19.19 o
  -2   9  10      148.36      171.43     22.33 o
  -1   9  10       78.73       66.56     16.88 o
   0   9  10       46.09       39.35     13.56 o
   1   9  10      139.44      142.32     23.69 o
   2   9  10       52.55       48.97     18.62 o
   3   9  10       52.29        5.80     23.99 o
   4   9  10        3.63        7.76     25.31 o
   5   9  10        0.79       15.04     26.03 o
  -9  10  10        1.46      -20.31     31.29 o
  -8  10  10        7.54        9.88     29.10 o
  -7  10  10       56.92       31.17     24.26 o
  -6  10  10      124.43      142.69     36.38 o
  -5  10  10        0.01       11.20     15.70 o
  -4  10  10       15.82       14.61     14.21 o
  -3  10  10      265.18      231.67     37.79 o
  -2  10  10      163.92      207.31     24.43 o
  -1  10  10       13.97       72.52     17.60 o
   0  10  10        1.09       23.07     22.25 o
   1  10  10        2.55       -0.87     19.62 o
   2  10  10      102.97       61.53     21.23 o
   3  10  10        0.61       -2.14     25.59 o
   4  10  10        1.62       57.40     31.19 o
   5  10  10        3.06      -39.53     35.14 o
  -9  11  10       13.33        8.78     36.78 o
  -8  11  10        4.07       34.04     36.78 o
  -7  11  10        6.50       -8.24     32.39 o
  -6  11  10        1.88        4.42     23.33 o
  -5  11  10       39.99       53.16     25.99 o
  -4  11  10        3.32      -14.47     12.84 o
  -3  11  10       25.02       15.55     15.17 o
  -2  11  10        0.00       18.27     15.14 o
  -1  11  10        9.50        1.00     18.70 o
   0  11  10       27.07       19.10     20.16 o
   1  11  10       47.93       21.37     18.95 o
   2  11  10       75.21       -3.42     43.65 o
   3  11  10       37.89       53.97     32.51 o
   4  11  10        6.83      -12.37     28.37 o
  -8  12  10        8.08       24.71     36.23 o
  -7  12  10       11.48      -10.43     31.29 o
  -6  12  10       16.68        8.00     33.76 o
  -5  12  10        1.91       15.90     26.79 o
  -4  12  10       39.69       34.46     15.52 o
  -3  12  10       14.85       31.71     18.14 o
  -2  12  10        0.62       28.62     17.66 o
  -1  12  10       31.41       29.47     21.62 o
   0  12  10       79.85       85.84     25.91 o
   1  12  10        3.26       37.63     38.50 o
   2  12  10       20.47      225.87    246.78 o
   3  12  10        7.42       32.51     53.80 o
  -7  13  10        0.09        2.48     24.31 o
  -6  13  10        4.76       18.94     25.23 o
  -5  13  10        0.01      -13.73     35.14 o
  -4  13  10        0.63        2.28     18.23 o
  -3  13  10        0.01      -16.93     16.24 o
  -2  13  10        8.50       21.81     22.20 o
  -1  13  10       51.75       21.84     21.71 o
   0  13  10       22.24        9.43     21.13 o
   1  13  10        1.73        6.32     31.16 o
   2  13  10        7.22      -15.74     39.80 o
  -6  14  10       64.61       76.87     49.96 o
  -5  14  10       23.95      -30.20     31.84 o
  -4  14  10       14.45      -41.18     27.45 o
  -3  14  10       26.90       21.64     34.76 o
  -2  14  10        1.42      -22.02     20.11 o
  -1  14  10       57.17       51.87     25.87 o
   0  14  10        1.40        8.81     31.25 o
  -4  15  10       74.91       12.63     40.63 o
  -3  15  10       13.05       -0.28     29.41 o
   1 -16  11        2.02       25.43     29.10 o
   2 -16  11       28.93       43.12     53.80 o
   3 -16  11       38.97       52.46     32.19 o
   4 -16  11       20.76       16.07     28.36 o
   5 -16  11        1.26       39.25     45.29 o
  -1 -15  11        9.23        2.20     27.12 o
   0 -15  11        6.77       44.95     29.26 o
   1 -15  11       42.77        9.43     36.78 o
   2 -15  11        1.38      -16.86     25.32 o
   3 -15  11       14.31      -31.99     21.33 o
   4 -15  11       34.25       60.66     31.40 o
   5 -15  11        1.16       -1.69     28.82 o
   6 -15  11        6.06      -24.16     31.29 o
  -2 -14  11       76.42       29.71     27.74 o
  -1 -14  11        5.06       37.03     27.27 o
   0 -14  11        2.63        0.89     24.54 o
   1 -14  11        0.37       45.04     36.78 o
   2 -14  11        0.73      -16.31     27.40 o
   3 -14  11       34.66       41.50     20.11 o
   4 -14  11        6.90      -23.54     21.50 o
   5 -14  11       41.87       11.98     26.26 o
   6 -14  11       11.32       26.86     48.86 o
   7 -14  11       15.76       98.82     47.76 o
  -3 -13  11        0.09       79.61     43.37 o
  -2 -13  11       14.80       37.28     26.75 o
  -1 -13  11        6.37        5.56     22.26 o
   0 -13  11        3.17       11.04     31.84 o
   1 -13  11        7.92       27.31     24.91 o
   2 -13  11      162.78      235.60     39.61 o
   3 -13  11       64.24       19.63     17.57 o
   4 -13  11      175.53      123.74     35.94 o
   5 -13  11       12.39       14.32     16.69 o
   6 -13  11       17.03      -18.09     14.76 o
   7 -13  11        0.84       -0.43     18.94 o
   8 -13  11       23.31       14.82     36.78 o
  -4 -12  11        6.53       15.29     20.07 o
  -3 -12  11        0.60       -9.01     24.27 o
  -2 -12  11        7.80       20.55     18.83 o
  -1 -12  11        5.92       -0.67     22.23 o
   0 -12  11       14.08       -8.44     21.31 o
   1 -12  11        0.02        9.87     22.52 o
   2 -12  11      112.56       95.58     22.30 o
   3 -12  11       65.97       75.26     21.58 o
   4 -12  11       14.64       33.91     16.69 o
   5 -12  11       12.98        9.06     21.29 o
   6 -12  11        0.01       16.61     16.31 o
   7 -12  11       79.19       46.91     23.37 o
   8 -12  11        1.56       -3.54     19.12 o
  -5 -11  11        0.63       -0.66     15.16 o
  -4 -11  11       45.36       61.40     24.18 o
  -3 -11  11        1.05       14.68     14.27 o
  -2 -11  11      173.44      206.60     31.79 o
  -1 -11  11       32.42       -5.63     16.16 o
   0 -11  11        4.56       -0.63     16.80 o
   1 -11  11       30.63       32.62     20.16 o
   2 -11  11      505.45      447.98     57.99 o
   3 -11  11       17.04       12.25     14.56 o
   4 -11  11       38.02       58.95     18.67 o
   5 -11  11      125.96      116.86     24.28 o
   6 -11  11       13.48       24.44     16.45 o
   7 -11  11        1.90      -13.76     16.55 o
   8 -11  11       50.61       26.32     31.29 o
   9 -11  11        3.19       34.84     22.23 o
  -6 -10  11        7.79       13.05     15.21 o
  -5 -10  11        6.46       30.93     16.09 o
  -4 -10  11        1.83       -5.90     16.66 o
  -3 -10  11        3.42       -9.79     12.91 o
  -2 -10  11      143.18      136.60     21.63 o
  -1 -10  11        3.19       21.31     17.31 o
   0 -10  11        0.65      -13.43     10.44 o
   1 -10  11       15.23       24.26     16.53 o
   2 -10  11       14.00       -4.36     15.26 o
   3 -10  11       37.02       45.48     15.62 o
   4 -10  11       36.95       26.02     16.24 o
   5 -10  11       84.63      118.43     23.43 o
   6 -10  11      247.70      268.01     34.44 o
   7 -10  11       20.55       11.31     18.16 o
   8 -10  11       23.99       18.15     24.71 o
   9 -10  11       39.06       53.11     43.65 o
  -6  -9  11        8.25       15.99     14.92 o
  -5  -9  11       17.40       28.05     14.82 o
  -4  -9  11      148.64      154.26     25.85 o
  -3  -9  11       87.59      103.12     19.35 o
  -2  -9  11      287.08      330.08     31.09 o
  -1  -9  11        3.15      -13.14      8.76 o
   0  -9  11       23.68       33.45     14.17 o
   1  -9  11       99.11       89.11     15.72 o
   2  -9  11     1271.47     1358.20     85.47 o
   3  -9  11      156.06      183.64     20.52 o
   4  -9  11      401.08      406.08     32.35 o
   5  -9  11       19.06       44.64     16.64 o
   6  -9  11       17.21       21.90     22.27 o
   7  -9  11        3.44       -0.97     17.36 o
   8  -9  11       83.27      102.09     46.67 o
   9  -9  11        7.50       24.70     39.53 o
  -7  -8  11        8.72        3.85     12.54 o
  -6  -8  11       48.74       33.98     14.01 o
  -5  -8  11        0.59      -15.01     16.65 o
  -4  -8  11       63.95       49.55     15.19 o
  -3  -8  11       57.67       45.06     20.13 o
  -2  -8  11       65.42       48.89     13.35 o
  -1  -8  11       16.77       53.68     11.63 o
   0  -8  11       19.08       19.42      8.98 o
   1  -8  11       11.67       25.74      9.64 o
   2  -8  11      194.55      226.62     25.33 o
   3  -8  11      604.57      556.05     42.89 o
   4  -8  11     1212.45     1165.54     63.52 o
   5  -8  11        4.31       14.05     10.68 o
   6  -8  11      210.85      183.14     33.76 o
   7  -8  11       18.18       23.40     12.01 o
   8  -8  11        4.63       -0.13     12.20 o
   9  -8  11        0.00      -11.04     18.29 o
  -7  -7  11        9.16        5.80     11.33 o
  -6  -7  11        8.34       20.66     11.85 o
  -5  -7  11       78.59       65.24     19.36 o
  -4  -7  11       30.48       18.28     13.25 o
  -3  -7  11      126.89      105.44     18.74 o
  -2  -7  11     1403.75     1372.74     63.52 o
  -1  -7  11      116.84       93.93     13.24 o
   0  -7  11        5.21       19.84      8.56 o
   1  -7  11      140.76      140.38     15.88 o
   2  -7  11      314.66      300.20     21.68 o
   3  -7  11       94.17       84.63     16.64 o
   4  -7  11        2.05        6.94      8.88 o
   5  -7  11      230.56      245.71     16.03 o
   6  -7  11       32.32       30.92      9.96 o
   7  -7  11       30.19       31.36     11.02 o
   8  -7  11       68.30       73.78     15.94 o
   9  -7  11        2.58       91.13     42.27 o
  10  -7  11       19.14       -1.10     37.88 o
  -8  -6  11       58.13       44.38     12.36 o
  -7  -6  11        0.12       -5.30     10.45 o
  -6  -6  11       14.82       17.78     13.42 o
  -5  -6  11        1.27        4.98     11.23 o
  -4  -6  11       40.85       43.73     14.39 o
  -3  -6  11      427.20      452.12     30.12 o
  -2  -6  11      136.19      150.82     27.35 o
  -1  -6  11      158.15      161.14     14.94 o
   0  -6  11       22.55       29.02      8.62 o
   1  -6  11      320.55      245.14     17.17 o
   2  -6  11      154.57      185.27     20.27 o
   3  -6  11       29.05        8.67      7.91 o
   4  -6  11       50.59       61.95     11.07 o
   5  -6  11        0.01        1.37      8.20 o
   6  -6  11      164.73      205.97     19.13 o
   7  -6  11        6.34        7.35     10.26 o
   8  -6  11       10.24       14.76     13.16 o
   9  -6  11        2.85       21.96     35.14 o
  10  -6  11       19.95       30.74     36.23 o
  -8  -5  11       52.38       34.08     13.52 o
  -7  -5  11       12.14        2.09      9.94 o
  -6  -5  11      183.62      184.13     22.63 o
  -5  -5  11       20.23       26.46     13.50 o
  -4  -5  11      241.75      273.71     21.57 o
  -3  -5  11      136.77      145.91     20.24 o
  -2  -5  11      232.83      249.52     20.70 o
  -1  -5  11        0.07       61.73     10.35 o
   0  -5  11        1.13        5.59      7.11 o
   1  -5  11      106.02      124.06     18.95 o
   2  -5  11      124.34      157.18     13.81 o
   3  -5  11       72.01       82.63     10.82 o
   4  -5  11       91.15       92.02     11.25 o
   5  -5  11       10.09        2.98      7.61 o
   6  -5  11       72.97       59.24     10.98 o
   7  -5  11        0.67       -7.47      8.49 o
   8  -5  11       54.07       44.86     17.87 o
   9  -5  11       14.43       29.65     34.04 o
  10  -5  11        0.17        9.88     34.04 o
  -8  -4  11      178.70      205.49     31.42 o
  -7  -4  11       47.75       50.39     13.38 o
  -6  -4  11       61.07       56.74     18.23 o
  -5  -4  11       45.58       37.54     14.15 o
  -4  -4  11     1816.08     1583.76     76.04 o
  -3  -4  11       60.90       72.48     12.17 o
  -2  -4  11       29.06       55.27     10.24 o
  -1  -4  11      262.18      298.43     22.61 o
   0  -4  11       37.01       47.08     10.16 o
   1  -4  11       59.42       52.77      9.06 o
   2  -4  11       38.15       53.27      8.76 o
   3  -4  11       18.05       14.16     10.28 o
   4  -4  11      211.12      231.34     22.29 o
   5  -4  11       20.79        8.54      9.98 o
   6  -4  11      112.64      133.17     22.42 o
   7  -4  11       31.76       31.08     14.34 o
   8  -4  11        0.68      -12.62     17.57 o
   9  -4  11       26.65       24.16     34.04 o
  10  -4  11       56.90       92.79     47.22 o
  -9  -3  11        6.56       19.23     21.05 o
  -8  -3  11       37.37       31.51     17.16 o
  -7  -3  11       13.60       18.76     11.95 o
  -6  -3  11        1.12        8.95     13.65 o
  -5  -3  11      377.40      356.33     27.16 o
  -4  -3  11        8.65       -0.51      7.94 o
  -3  -3  11       33.36       26.13      8.25 o
  -2  -3  11       53.14       55.39     10.27 o
  -1  -3  11       63.31       65.60     18.31 o
   0  -3  11        3.44        0.67      7.90 o
   1  -3  11       22.60       74.11     13.14 o
   2  -3  11      110.65      111.73     12.42 o
   3  -3  11        0.48        5.75     11.39 o
   4  -3  11      124.18      140.27     28.35 o
   5  -3  11        1.46       -7.20      9.44 o
   6  -3  11      155.16      167.19     31.54 o
   7  -3  11        2.45        7.92     13.36 o
   8  -3  11       62.79       51.20     21.72 o
   9  -3  11        2.31      -10.95     16.60 o
  -9  -2  11       21.78       12.65     17.03 o
  -8  -2  11        3.79       16.29     16.39 o
  -7  -2  11      218.21      244.50     19.51 o
  -6  -2  11      103.93       67.93     14.26 o
  -5  -2  11       25.22       23.24     20.99 o
  -4  -2  11       64.95       75.64     11.62 o
  -3  -2  11        0.94       -0.46      6.83 o
  -2  -2  11       37.11       41.32      9.85 o
  -1  -2  11      257.96      222.38     17.59 o
   0  -2  11        0.78       10.80      9.14 o
   1  -2  11       16.39      161.21     16.25 o
   2  -2  11        0.13       -0.96      6.50 o
   3  -2  11       13.12       15.13     10.03 o
   4  -2  11        7.93       29.56      9.99 o
   5  -2  11       11.42       -0.02     10.43 o
   6  -2  11        0.50      -15.03     10.02 o
   7  -2  11       48.39       44.21     18.44 o
   8  -2  11      217.76      328.03     91.43 o
   9  -2  11        2.40       -3.76     18.48 o
  -9  -1  11       22.73       -5.44     15.86 o
  -8  -1  11       26.55       27.41     16.56 o
  -7  -1  11      206.24      167.77     18.22 o
  -6  -1  11      250.44      224.36     21.31 o
  -5  -1  11      266.96      252.40     22.05 o
  -4  -1  11       27.82       24.01     10.08 o
  -3  -1  11      101.75      123.58     13.75 o
  -2  -1  11       26.66       11.95      8.43 o
  -1  -1  11      764.25      739.99     38.94 o
   0  -1  11        9.65        7.82      9.08 o
   1  -1  11       54.07       51.11     12.35 o
   2  -1  11      161.01      169.05     14.97 o
   3  -1  11        4.88        3.85      9.13 o
   4  -1  11      379.02      398.88     33.49 o
   5  -1  11        3.22        0.03      9.83 o
   6  -1  11       64.40       75.66     13.90 o
   7  -1  11        7.91       -9.89     15.29 o
   8  -1  11       55.74       59.64     21.56 o
   9  -1  11        6.70       21.98     20.21 o
  -9   0  11        3.43       12.77     19.09 o
  -8   0  11        0.08        2.50     15.98 o
  -7   0  11       68.91       22.29     26.45 o
  -6   0  11       10.44       -3.27     10.64 o
  -5   0  11        1.57       -2.51      9.86 o
  -4   0  11      101.49       89.66     13.70 o
  -3   0  11       96.80      141.53     18.70 o
  -2   0  11       28.25       26.45      9.31 o
  -1   0  11        0.08       24.01      8.74 o
   0   0  11        0.01        6.13      7.17 o
   1   0  11      396.41      385.10     39.44 o
   2   0  11       25.78       24.66     10.04 o
   3   0  11        8.84       20.82      9.08 o
   4   0  11      131.02      112.93     15.28 o
   5   0  11      513.83      496.43     31.29 o
   6   0  11      368.21      354.26     29.88 o
   7   0  11       24.79       -8.94     20.02 o
   8   0  11        0.06        2.00     22.30 o
   9   0  11        0.19      -10.61     17.87 o
  -9   1  11        0.03        5.63     16.97 o
  -8   1  11       49.79       39.46     19.58 o
  -7   1  11       66.32       45.19     20.36 o
  -6   1  11       34.10       17.53     12.11 o
  -5   1  11       37.86       33.27     15.69 o
  -4   1  11      151.48      151.77     18.97 o
  -3   1  11        4.61       -8.53      7.69 o
  -2   1  11      187.40      210.67     27.04 o
  -1   1  11        5.16      101.67     19.70 o
   0   1  11        0.17       -0.04      9.55 o
   1   1  11      135.56      236.31     21.29 o
   2   1  11        6.81       13.69      7.90 o
   3   1  11      244.58      253.02     17.36 o
   4   1  11      484.68      544.94     31.43 o
   5   1  11       33.22       47.22     18.21 o
   6   1  11      565.91      520.52     34.68 o
   7   1  11       66.53       72.87     22.35 o
   8   1  11        0.75       -2.44     21.02 o
   9   1  11        8.24       14.66     27.65 o
 -10   2  11        3.44       -4.95     19.09 o
  -9   2  11        3.69        9.53     18.25 o
  -8   2  11        2.43      -12.31     15.96 o
  -7   2  11       96.63       67.33     20.50 o
  -6   2  11       38.13       39.76     20.12 o
  -5   2  11        8.30       -6.02     10.35 o
  -4   2  11        5.38       17.89     12.16 o
  -3   2  11       21.71       25.68     12.37 o
  -2   2  11        1.86      -11.52      7.68 o
  -1   2  11      721.04      763.79     53.18 o
   0   2  11        7.52       36.96     14.15 o
   1   2  11       46.55       38.50     17.59 o
   2   2  11      155.61      130.50     24.44 o
   3   2  11       55.51       52.21     11.13 o
   4   2  11       10.34       37.24      8.99 o
   5   2  11      456.92      477.09     27.61 o
   6   2  11       54.23       29.14     14.35 o
   7   2  11        8.25       25.67     18.15 o
   8   2  11       20.36       41.69     21.49 o
 -10   3  11       15.30       31.30     21.41 o
  -9   3  11        2.70        5.98     16.36 o
  -8   3  11       29.30       18.88     17.73 o
  -7   3  11        0.33       -3.90     15.02 o
  -6   3  11       63.29       48.47     17.30 o
  -5   3  11      113.15      132.02     29.44 o
  -4   3  11      262.49      282.37     24.89 o
  -3   3  11      104.64      135.83     15.98 o
  -2   3  11       17.93       16.22      9.57 o
  -1   3  11        9.81       22.66     18.86 o
   0   3  11        2.40      -15.96     11.53 o
   1   3  11      113.21      132.46     20.57 o
   2   3  11       84.20       80.40     18.93 o
   3   3  11       92.31      269.42     31.26 o
   4   3  11      155.63      190.03     17.56 o
   5   3  11      570.30      542.64     29.03 o
   6   3  11      120.47      118.28     21.07 o
   7   3  11        0.46       -1.38     17.67 o
   8   3  11        5.87       19.13     20.68 o
 -10   4  11       33.64       58.35     23.35 o
  -9   4  11       26.49       40.52     17.80 o
  -8   4  11        2.55      -19.02     12.68 o
  -7   4  11       23.46       22.85     16.87 o
  -6   4  11       59.10       48.77     25.53 o
  -5   4  11      491.91      452.60     49.32 o
  -4   4  11       32.40       25.98     12.61 o
  -3   4  11       17.86       32.63     10.57 o
  -2   4  11        0.76       23.04     13.15 o
  -1   4  11      319.75      348.30     33.08 o
   0   4  11       39.15       65.69     16.92 o
   1   4  11      605.63      575.11     46.20 o
   2   4  11      127.54      207.35     43.35 o
   3   4  11       79.34       63.93     18.56 o
   4   4  11      419.71      375.29     23.51 o
   5   4  11       11.00       24.09     15.47 o
   6   4  11       21.99       46.38     16.48 o
   7   4  11       21.87       25.26     20.28 o
   8   4  11       31.63       18.77     21.51 o
 -10   5  11        1.84       23.81     21.09 o
  -9   5  11       17.36       14.85     18.66 o
  -8   5  11       63.15      108.08     24.55 o
  -7   5  11        0.27      -14.09      9.39 o
  -6   5  11       38.25       35.37     28.00 o
  -5   5  11       63.52       13.79     60.12 o
  -4   5  11       46.12       67.89     14.93 o
  -3   5  11      183.36      170.38     22.21 o
  -2   5  11      111.15      136.19     20.76 o
  -1   5  11       62.56      215.09     30.27 o
   0   5  11       31.39       11.51     16.96 o
   1   5  11      628.08      784.46     61.07 o
   2   5  11        0.27       36.44     13.56 o
   3   5  11      163.37      123.12     17.26 o
   4   5  11        6.53        6.35      8.24 o
   5   5  11      247.53      222.56     35.17 o
   6   5  11       36.79       49.70     18.02 o
   7   5  11       30.31       -5.86     18.81 o
  -9   6  11       67.30       78.43     28.22 o
  -8   6  11        2.02      -10.13     20.28 o
  -7   6  11       48.65       42.19     19.26 o
  -6   6  11      702.59      637.44    101.42 o
  -5   6  11     1872.36     1579.86    105.12 o
  -4   6  11      117.15      130.95     28.21 o
  -3   6  11      952.95      965.16     57.90 o
  -2   6  11      487.71      456.57     35.33 o
  -1   6  11      895.59     1073.06     63.80 o
   0   6  11      133.61      122.87     18.90 o
   1   6  11       48.14      121.75     19.83 o
   2   6  11       16.06       53.11     15.06 o
   3   6  11      418.05      357.21     39.02 o
   4   6  11      126.62      131.44     23.62 o
   5   6  11        0.87        5.88     18.73 o
   6   6  11       50.72       78.92     31.94 o
   7   6  11        5.76       -4.74     22.30 o
  -9   7  11        0.06      -19.22     29.65 o
  -8   7  11       47.55       41.42     30.75 o
  -7   7  11       91.26       66.28     32.67 o
  -6   7  11      313.29      266.48     59.00 o
  -5   7  11      551.56      495.63     38.87 o
  -4   7  11      174.58      171.60     22.99 o
  -3   7  11       26.12       19.19     12.73 o
  -2   7  11      306.78      332.07     44.58 o
  -1   7  11      402.24      343.22     31.15 o
   0   7  11       88.85      107.80     19.26 o
   1   7  11       76.16      157.47     22.02 o
   2   7  11      101.20      138.35     19.88 o
   3   7  11        8.80        9.03     13.39 o
   4   7  11       84.54       85.28     25.05 o
   5   7  11        1.85       46.65     22.08 o
   6   7  11        0.43       16.96     26.38 o
  -9   8  11        3.21       18.12     31.29 o
  -8   8  11        5.52       14.27     29.10 o
  -7   8  11        7.17       40.81     33.21 o
  -6   8  11        1.03        4.52     14.17 o
  -5   8  11      668.91      573.48     53.38 o
  -4   8  11      149.22      192.48     24.48 o
  -3   8  11       17.93       45.81     20.45 o
  -2   8  11      231.90      178.25     22.59 o
  -1   8  11      369.05      360.71     32.59 o
   0   8  11      131.69      129.10     20.90 o
   1   8  11       43.50      123.67     21.18 o
   2   8  11       50.64       48.71     19.91 o
   3   8  11       35.50       18.30     15.81 o
   4   8  11       24.95       27.83     32.94 o
   5   8  11       77.59       57.54     30.46 o
  -9   9  11       11.14       21.41     36.78 o
  -8   9  11       23.00       10.43     33.49 o
  -7   9  11        7.99        7.85     22.02 o
  -6   9  11      511.29      443.74     92.55 o
  -5   9  11      736.98      594.34     88.89 o
  -4   9  11       95.13       86.09     19.56 o
  -3   9  11        7.18       40.66     16.21 o
  -2   9  11      337.83      355.78     36.88 o
  -1   9  11      315.73      325.04     35.57 o
   0   9  11       16.02        3.72     14.46 o
   1   9  11      199.25      269.83     45.09 o
   2   9  11       52.30       34.26     23.22 o
   3   9  11        3.70       -5.07     24.23 o
   4   9  11       14.62       12.07     28.48 o
   5   9  11        3.06       18.83     27.95 o
  -8  10  11        1.51        6.59     33.49 o
  -7  10  11       27.65      -16.47     31.29 o
  -6  10  11        0.08       -4.17     14.45 o
  -5  10  11       82.18       74.24     21.97 o
  -4  10  11      103.99      110.60     21.57 o
  -3  10  11       45.17       31.30     20.76 o
  -2  10  11       45.97       43.26     18.11 o
  -1  10  11      234.55      291.07     30.38 o
   0  10  11       22.86       44.85     20.82 o
   1  10  11       31.37       53.31     23.00 o
   2  10  11       96.22       70.26     32.58 o
   3  10  11       42.50       30.41     45.57 o
   4  10  11        9.17       23.70     39.80 o
  -8  11  11       11.32      -13.18     32.39 o
  -7  11  11       19.83       39.53     37.88 o
  -6  11  11        9.53      -15.37     32.94 o
  -5  11  11       41.43       54.53     20.47 o
  -4  11  11       15.30       23.29     16.52 o
  -3  11  11       12.72        3.79     14.09 o
  -2  11  11       24.22       27.80     15.97 o
  -1  11  11       66.35      110.05     30.22 o
   0  11  11       13.01       11.15     20.14 o
   1  11  11        1.64       62.67     23.00 o
   2  11  11       30.50       32.70     29.76 o
   3  11  11        7.21       27.86     27.62 o
  -7  12  11        9.61        0.00     34.59 o
  -6  12  11        3.81       11.53     34.04 o
  -5  12  11       18.23       45.62     18.26 o
  -4  12  11        3.78        3.23     14.75 o
  -3  12  11        5.75       20.46     16.84 o
  -2  12  11       86.73       87.85     27.64 o
  -1  12  11      119.50       92.38     28.25 o
   0  12  11        2.40       37.37     41.55 o
   1  12  11       40.35       69.63     63.69 o
   2  12  11        0.54      -30.64     27.30 o
  -6  13  11        0.11      -12.42     23.64 o
  -5  13  11        2.30       13.14     26.38 o
  -4  13  11        3.82       17.59     20.53 o
  -3  13  11       10.62       49.80     24.08 o
  -2  13  11        1.40       11.45     21.93 o
  -1  13  11      140.40      156.26     37.07 o
   0  13  11       53.14       49.00     31.74 o
   1  13  11       62.31      112.57     96.63 o
  -5  14  11       88.97       -2.20     40.63 o
  -4  14  11       15.78      -35.69     35.69 o
  -3  14  11       11.58       -6.72     28.09 o
  -2  14  11       17.73       16.96     26.00 o
  -1  14  11       60.23       50.76     27.57 o
   0 -15  12      112.00       94.78     35.32 o
   1 -15  12       49.12       28.91     28.49 o
   2 -15  12        1.53       17.02     31.57 o
   3 -15  12       52.15       34.15     43.65 o
   4 -15  12       30.91      -13.66     24.01 o
   5 -15  12        2.17      -32.76     23.60 o
   6 -15  12        6.02       76.86     46.12 o
  -1 -14  12       15.63        2.09     31.57 o
   0 -14  12       34.71       13.03     42.27 o
   1 -14  12       27.44       12.85     26.88 o
   2 -14  12       14.62       20.97     71.65 o
   3 -14  12       59.90       28.81     56.00 o
   4 -14  12       94.26      115.37     36.01 o
   5 -14  12        4.82       31.38     52.16 o
   6 -14  12       30.15       -1.65     32.39 o
   7 -14  12       29.51       25.25     37.33 o
  -3 -13  12        1.53       31.84     40.63 o
  -2 -13  12        5.97        1.15     23.08 o
  -1 -13  12        0.26        8.81     49.41 o
   0 -13  12       73.34      120.77     35.62 o
   1 -13  12        9.63      -22.45     19.59 o
   2 -13  12        0.43        1.94     23.95 o
   3 -13  12       51.93       40.09     20.31 o
   4 -13  12        9.26       28.76     19.18 o
   5 -13  12        0.32       -1.87     17.77 o
   6 -13  12       46.84       75.73     29.77 o
   7 -13  12        0.15       13.73     37.33 o
  -4 -12  12       36.85       59.71     26.24 o
  -3 -12  12        0.78      -18.43     23.10 o
  -2 -12  12       21.57       25.45     25.31 o
  -1 -12  12        8.76       20.91     27.18 o
   0 -12  12       47.11      102.87     33.20 o
   1 -12  12       13.80       42.91     25.61 o
   2 -12  12      125.87      144.85     34.87 o
   3 -12  12       50.18       46.59     19.97 o
   4 -12  12       22.91       33.41     44.79 o
   5 -12  12       81.23       65.69     21.72 o
   6 -12  12       16.70       -9.36     15.99 o
   7 -12  12        0.01       16.93     21.62 o
   8 -12  12      130.44      139.54     35.14 o
  -4 -11  12      136.60      148.15     28.90 o
  -3 -11  12        2.98        1.18     14.96 o
  -2 -11  12        4.93       13.05     18.45 o
  -1 -11  12       84.35       71.21     23.20 o
   0 -11  12     1105.60     1042.33     77.41 o
   1 -11  12      330.87      218.95     29.01 o
   2 -11  12       70.15       83.81     29.13 o
   3 -11  12       10.68       20.75     22.55 o
   4 -11  12        4.55       14.21     18.91 o
   5 -11  12       69.83       72.27     21.34 o
   6 -11  12      108.03       94.71     23.51 o
   7 -11  12        0.00       18.19     20.41 o
   8 -11  12       20.46       12.09     22.41 o
  -5 -10  12        3.25        2.45     14.50 o
  -4 -10  12       14.07       21.73     19.03 o
  -3 -10  12       41.72       44.91     16.90 o
  -2 -10  12      297.32      232.54     31.08 o
  -1 -10  12        5.39       82.66     31.52 o
   0 -10  12        6.70       -8.84     12.30 o
   1 -10  12       67.65       67.12     15.71 o
   2 -10  12      370.92      270.04     44.02 o
   3 -10  12      331.74      332.31     52.18 o
   4 -10  12        4.86      -13.19     13.28 o
   5 -10  12        4.35       12.53     15.07 o
   6 -10  12        5.96       11.45     15.72 o
   7 -10  12        4.84        9.04     19.52 o
   8 -10  12       39.90       55.35     25.31 o
   9 -10  12        0.02      -12.74     34.59 o
  -6  -9  12       21.25       22.33     14.02 o
  -5  -9  12       28.64       34.90     19.29 o
  -4  -9  12        2.77      -11.21     18.17 o
  -3  -9  12       47.90       77.35     17.67 o
  -2  -9  12      271.92      267.39     34.64 o
  -1  -9  12        0.50       12.63     11.29 o
   0  -9  12      247.45      247.98     27.98 o
   1  -9  12      392.33      363.69     31.73 o
   2  -9  12     1351.01     1339.27     80.33 o
   3  -9  12        1.44       19.01     16.92 o
   4  -9  12        0.96        0.27     20.19 o
   5  -9  12        0.00      -13.97     11.59 o
   6  -9  12       38.04       50.99     19.71 o
   7  -9  12        6.45       -5.87     18.39 o
   8  -9  12       11.82       11.25     37.06 o
   9  -9  12        0.93       11.00     38.98 o
  -6  -8  12       32.43       37.90     13.72 o
  -5  -8  12        0.20      -18.77     15.23 o
  -4  -8  12       76.07       74.04     18.00 o
  -3  -8  12        6.14       13.83     14.11 o
  -2  -8  12      800.84      724.85     85.84 o
  -1  -8  12      123.89      180.72     25.34 o
   0  -8  12      555.93      630.18     39.51 o
   1  -8  12       12.62       23.10     17.75 o
   2  -8  12       68.10       86.76     17.74 o
   3  -8  12       79.76       48.40     15.89 o
   4  -8  12       52.98       48.40     14.93 o
   5  -8  12      168.35      160.87     27.65 o
   6  -8  12     1176.36     1054.53     64.14 o
   7  -8  12       26.01       21.93     28.55 o
   8  -8  12        0.16       39.88     22.16 o
   9  -8  12        6.96        8.78     36.23 o
  -7  -7  12        1.76      -15.23     12.72 o
  -6  -7  12       13.80        5.47     13.49 o
  -5  -7  12        1.03        4.18     13.17 o
  -4  -7  12        2.29      -21.97     15.61 o
  -3  -7  12        7.99       34.20     14.17 o
  -2  -7  12     1684.76     1663.38     82.72 o
  -1  -7  12        8.64       12.53     10.88 o
   0  -7  12       20.93       10.33      8.42 o
   1  -7  12        1.50        6.24      7.53 o
   2  -7  12       57.79       59.02     14.72 o
   3  -7  12       61.33       71.99     12.64 o
   4  -7  12      418.00      459.02     27.56 o
   5  -7  12       66.18       73.66     18.92 o
   6  -7  12       40.63       14.72     16.37 o
   7  -7  12       27.49       10.43     21.09 o
   8  -7  12        0.49        3.03     34.31 o
   9  -7  12        2.59        9.88     35.69 o
  -7  -6  12        1.63      -13.19      9.72 o
  -6  -6  12       24.02       23.59     14.42 o
  -5  -6  12        5.19       27.84     13.68 o
  -4  -6  12      135.77      127.55     17.15 o
  -3  -6  12      169.65      154.75     19.51 o
  -2  -6  12       27.46       30.15     11.56 o
  -1  -6  12       20.03       16.41      9.06 o
   0  -6  12        1.54       -1.54      7.33 o
   1  -6  12        4.47       21.26      7.41 o
   2  -6  12       43.66       39.81     12.49 o
   3  -6  12       47.85       47.46     10.42 o
   4  -6  12       66.12       68.44     11.28 o
   5  -6  12      207.10      221.09     27.55 o
   6  -6  12      355.73      316.43     31.33 o
   7  -6  12        1.83      -10.95     13.75 o
   8  -6  12       22.17       65.88     39.53 o
   9  -6  12        2.86       -3.84     31.29 o
  -8  -5  12       51.16       39.45     12.06 o
  -7  -5  12        1.66       10.49     10.52 o
  -6  -5  12      274.85      215.33     34.64 o
  -5  -5  12        1.99        4.86     12.44 o
  -4  -5  12        5.11       -1.40     10.00 o
  -3  -5  12        0.01        3.30      9.85 o
  -2  -5  12      173.06      174.15     17.79 o
  -1  -5  12       39.86       47.66     12.03 o
   0  -5  12     1173.17     1407.50     65.15 o
   1  -5  12      102.03       98.71     13.08 o
   2  -5  12      233.41      224.63     22.56 o
   3  -5  12       61.57       54.25     10.23 o
   4  -5  12     1001.00      889.88     53.84 o
   5  -5  12        0.09       -2.88     11.29 o
   6  -5  12       69.25       65.93     16.92 o
   7  -5  12        1.33       -6.87     13.84 o
   8  -5  12       23.52       23.25     35.14 o
   9  -5  12       15.58      -19.22     30.74 o
  -8  -4  12      177.51      191.05     23.22 o
  -7  -4  12       83.46       85.37     14.38 o
  -6  -4  12        1.43       -5.17     11.74 o
  -5  -4  12        5.19        3.21     12.01 o
  -4  -4  12       15.03      -13.45      9.23 o
  -3  -4  12      241.68      228.45     20.92 o
  -2  -4  12        0.02        3.18      8.47 o
  -1  -4  12       12.16       24.65     17.85 o
   0  -4  12        6.07        9.21      9.10 o
   1  -4  12       24.30       29.33      9.49 o
   2  -4  12       78.42       59.76     16.25 o
   3  -4  12        9.13       -5.75     10.02 o
   4  -4  12       79.36       73.29     14.73 o
   5  -4  12       27.47       14.88     12.00 o
   6  -4  12       12.89       22.71     14.07 o
   7  -4  12        0.13        4.59     14.78 o
   8  -4  12        0.48        4.75     18.83 o
   9  -4  12        4.63      -16.71     31.02 o
  -8  -3  12        9.13       -7.83     15.27 o
  -7  -3  12        2.17       -3.57     11.72 o
  -6  -3  12      156.99      167.37     20.45 o
  -5  -3  12        5.04       -8.32     10.20 o
  -4  -3  12      483.21      483.98     29.39 o
  -3  -3  12        3.48       10.65      8.22 o
  -2  -3  12      285.65      284.69     20.72 o
  -1  -3  12       15.69       25.60     10.89 o
   0  -3  12     1544.88     1701.35     75.36 o
   1  -3  12      124.63       98.98     13.22 o
   2  -3  12      102.58       98.39     18.19 o
   3  -3  12       31.30       21.79     11.72 o
   4  -3  12       22.12       21.97     11.91 o
   5  -3  12        0.38        4.55      9.79 o
   6  -3  12       48.76       43.34     16.17 o
   7  -3  12       23.56       34.27     17.16 o
   8  -3  12       47.20       21.48     20.51 o
   9  -3  12        0.47      -17.32     17.54 o
  -9  -2  12        0.06      -22.40     14.93 o
  -8  -2  12       27.06       45.34     22.98 o
  -7  -2  12        2.54       -7.00      9.38 o
  -6  -2  12      927.55      842.62     57.50 o
  -5  -2  12      392.33      386.99     28.89 o
  -4  -2  12       23.20       29.90     10.93 o
  -3  -2  12       41.94       43.65     11.01 o
  -2  -2  12       17.10       12.29      9.18 o
  -1  -2  12        3.31       30.17      8.62 o
   0  -2  12       70.25       98.80     15.49 o
   1  -2  12        4.56        9.63      9.04 o
   2  -2  12      141.38      147.10     16.17 o
   3  -2  12      138.39      102.10     16.40 o
   4  -2  12        4.35        0.20      9.87 o
   5  -2  12      125.41      105.28     19.89 o
   6  -2  12       11.15        4.84     15.14 o
   7  -2  12       35.37        1.38     21.42 o
   8  -2  12       11.06       30.46     21.87 o
   9  -2  12        9.15       26.18     21.31 o
  -9  -1  12        0.29       -4.78     20.41 o
  -8  -1  12        1.96       20.41     18.59 o
  -7  -1  12       14.24        9.46     11.61 o
  -6  -1  12      134.43      110.24     18.53 o
  -5  -1  12      182.28      197.39     23.52 o
  -4  -1  12      736.27      758.48     48.99 o
  -3  -1  12       34.87       32.41     10.71 o
  -2  -1  12      281.27      295.71     21.97 o
  -1  -1  12        9.20       12.09      8.09 o
   0  -1  12      445.83      609.84     40.11 o
   1  -1  12      118.30      137.72     19.54 o
   2  -1  12       60.39       68.55     10.85 o
   3  -1  12        5.22        2.55      9.94 o
   4  -1  12        0.11        7.84     10.12 o
   5  -1  12        5.01       10.30     10.39 o
   6  -1  12        0.76       -7.47     11.00 o
   7  -1  12        1.81       -1.79     20.92 o
   8  -1  12      229.19      223.40     73.86 o
   9  -1  12        5.57       -7.81     26.63 o
  -9   0  12        2.15       42.05     21.07 o
  -8   0  12       18.83        0.59     18.16 o
  -7   0  12        2.56        8.09     14.74 o
  -6   0  12       69.82       55.30     15.31 o
  -5   0  12       89.76       68.23     17.87 o
  -4   0  12       31.80       10.55      9.65 o
  -3   0  12      225.55      235.86     19.82 o
  -2   0  12        9.63       23.09      9.61 o
  -1   0  12       72.04       83.97     22.88 o
   0   0  12       15.69       20.82      8.48 o
   1   0  12        6.83       59.87     12.95 o
   2   0  12      179.46      223.78     29.46 o
   3   0  12      167.70      161.22     26.82 o
   4   0  12      343.18      329.27     25.05 o
   5   0  12        4.58       -6.52     10.77 o
   6   0  12      109.83      114.79     16.35 o
   7   0  12       65.24       82.73     30.37 o
   8   0  12        1.49       19.45     19.76 o
  -9   1  12        6.87       29.45     20.73 o
  -8   1  12        2.99       24.81     19.78 o
  -7   1  12       82.00       76.38     14.71 o
  -6   1  12      105.28       94.70     17.47 o
  -5   1  12       34.20       24.02     12.95 o
  -4   1  12        0.15      -12.95      8.64 o
  -3   1  12       92.47      106.67     14.36 o
  -2   1  12      178.28      180.65     19.62 o
  -1   1  12      293.49      254.59     23.93 o
   0   1  12       48.77       59.48     14.37 o
   1   1  12      163.17      228.85     22.33 o
   2   1  12      249.48      284.91     30.55 o
   3   1  12       45.40       36.10     10.68 o
   4   1  12      458.15      469.62     27.48 o
   5   1  12        9.34       26.38     16.63 o
   6   1  12      183.32      188.18     22.01 o
   7   1  12       32.41       50.91     21.79 o
   8   1  12       41.42       59.27     22.88 o
  -9   2  12       16.03       45.16     21.62 o
  -8   2  12       13.31       31.00     19.50 o
  -7   2  12        3.50        6.48     10.56 o
  -6   2  12       19.47       19.51     12.78 o
  -5   2  12       16.15       -2.03     11.19 o
  -4   2  12        2.09       -1.85      9.42 o
  -3   2  12        0.09        2.39     11.42 o
  -2   2  12      111.64      150.26     26.17 o
  -1   2  12      231.53      217.57     25.66 o
   0   2  12      758.22      792.73     62.75 o
   1   2  12      193.94      211.55     26.99 o
   2   2  12       14.45       22.00      9.01 o
   3   2  12        0.05       55.97     15.18 o
   4   2  12      276.22      289.30     44.23 o
   5   2  12        1.88       -7.73      8.33 o
   6   2  12       13.93        1.18     14.73 o
   7   2  12        3.75       28.61     20.04 o
   8   2  12        2.30       14.82     19.43 o
  -9   3  12        5.18        2.73     18.72 o
  -8   3  12       51.12       40.64     20.35 o
  -7   3  12        2.40        0.44     13.15 o
  -6   3  12       31.14       26.52     15.21 o
  -5   3  12        1.20        1.22     13.62 o
  -4   3  12        3.52        0.85     10.64 o
  -3   3  12        0.52       20.86     10.43 o
  -2   3  12      345.56      356.18     31.61 o
  -1   3  12        0.20       37.98     15.66 o
   0   3  12       45.45       59.09     17.30 o
   1   3  12       25.74       26.45     16.85 o
   2   3  12        9.28        1.32     14.84 o
   3   3  12       19.00       22.52     12.46 o
   4   3  12      530.87      513.75     31.97 o
   5   3  12        9.07       16.04     14.70 o
   6   3  12        6.72       -3.27     16.24 o
   7   3  12       54.21       15.15     20.04 o
  -9   4  12       27.21       35.97     21.25 o
  -8   4  12        8.79        6.15     18.18 o
  -7   4  12       27.68       16.36     11.98 o
  -6   4  12        0.46       -3.58     16.47 o
  -5   4  12       94.40       91.16     23.66 o
  -4   4  12        6.73       17.83     11.75 o
  -3   4  12        1.44       -3.08      9.86 o
  -2   4  12       37.47       38.08     15.01 o
  -1   4  12       57.69       72.41     18.25 o
   0   4  12      505.86      645.10     50.81 o
   1   4  12        1.58       10.49     15.53 o
   2   4  12       62.40       35.94     17.12 o
   3   4  12      116.63       81.50     17.09 o
   4   4  12       24.55       44.53     10.58 o
   5   4  12       92.32      137.63     22.92 o
   6   4  12       74.91       52.03     19.03 o
   7   4  12        2.81       -6.32     19.81 o
  -9   5  12        0.44       19.06     21.37 o
  -8   5  12       22.31       15.79     22.81 o
  -7   5  12       87.26       81.51     18.02 o
  -6   5  12       11.20        5.78     16.47 o
  -5   5  12      110.11       59.64     22.55 o
  -4   5  12       93.01      128.32     18.60 o
  -3   5  12      635.20      561.45     43.38 o
  -2   5  12        3.35      -19.26     15.61 o
  -1   5  12       61.74       44.00     17.75 o
   0   5  12      261.19      298.55     35.35 o
   1   5  12        0.37       22.88     15.64 o
   2   5  12       57.17       64.81     19.64 o
   3   5  12       61.39       96.57     19.94 o
   4   5  12      669.26      617.28     48.36 o
   5   5  12       27.58       51.98     23.12 o
   6   5  12        5.48       19.35     20.48 o
   7   5  12        0.36       18.26     21.72 o
  -9   6  12        6.61       12.45     40.63 o
  -8   6  12        5.19        9.33     32.94 o
  -7   6  12      127.90      122.23     26.09 o
  -6   6  12       97.95       82.61     20.00 o
  -5   6  12       59.91       26.13     16.88 o
  -4   6  12        0.11       -2.52     13.93 o
  -3   6  12      103.21       96.85     19.73 o
  -2   6  12      145.76      146.11     23.10 o
  -1   6  12       31.85       25.30     16.12 o
   0   6  12      295.08      340.37     31.30 o
   1   6  12       30.44       72.62     17.41 o
   2   6  12      300.80      294.63     32.94 o
   3   6  12       66.16       58.08     18.57 o
   4   6  12       28.99       10.22     18.78 o
   5   6  12       54.59       58.53     23.67 o
   6   6  12       23.68       10.82     23.98 o
  -9   7  12        1.46      -25.25     28.00 o
  -8   7  12       87.27       26.90     32.94 o
  -7   7  12        9.71       12.74     13.70 o
  -6   7  12      181.81      141.86     46.38 o
  -5   7  12        6.52      -15.89     14.14 o
  -4   7  12        7.86       35.56     15.65 o
  -3   7  12        0.21       31.42     14.86 o
  -2   7  12       13.08       15.91     15.22 o
  -1   7  12       98.91      125.41     26.32 o
   0   7  12        5.90       15.36     16.13 o
   1   7  12       26.22       10.57     18.19 o
   2   7  12       57.20       83.21     20.17 o
   3   7  12      126.95      138.72     40.59 o
   4   7  12       51.27       16.62     28.35 o
   5   7  12       28.34       19.98     31.29 o
   6   7  12        6.51       52.16     49.96 o
  -9   8  12        2.81       25.80     35.14 o
  -8   8  12        1.78      -13.73     31.84 o
  -7   8  12        9.87        6.17     15.46 o
  -6   8  12       17.36        2.93     15.19 o
  -5   8  12       64.43       59.71     19.63 o
  -4   8  12      133.86       81.57     29.56 o
  -3   8  12      447.25      427.84     41.31 o
  -2   8  12       18.86       54.87     21.17 o
  -1   8  12       16.89       16.17     16.76 o
   0   8  12        4.63       27.95     17.06 o
   1   8  12       42.01       35.18     16.85 o
   2   8  12        5.68      -21.17     14.51 o
   3   8  12       70.53       51.63     46.94 o
   4   8  12        6.34       11.58     45.29 o
   5   8  12        1.61       25.09     27.50 o
  -8   9  12      124.68      104.87     45.57 o
  -7   9  12        0.17      -40.35     26.90 o
  -6   9  12       91.43       60.47     20.18 o
  -5   9  12       68.96       60.60     25.19 o
  -4   9  12       20.60       32.89     16.42 o
  -3   9  12       84.92      133.36     23.71 o
  -2   9  12      148.28      130.49     36.35 o
  -1   9  12       24.95        2.73     15.65 o
   0   9  12        5.98        7.07     16.22 o
   1   9  12       24.60       29.72     18.31 o
   2   9  12        5.79       39.55     21.48 o
   3   9  12       23.22       38.16     30.34 o
   4   9  12        8.61       16.66     30.25 o
  -8  10  12        9.73      -42.27     32.94 o
  -7  10  12       16.93      -36.23     29.10 o
  -6  10  12        4.41      -16.77     17.77 o
  -5  10  12       26.36       24.49     19.00 o
  -4  10  12       30.88       37.45     17.51 o
  -3  10  12       34.94       45.54     18.56 o
  -2  10  12       11.94       19.55     17.52 o
  -1  10  12       93.55       72.47     27.90 o
   0  10  12       58.75       59.35     21.94 o
   1  10  12        0.05       17.23     25.54 o
   2  10  12        4.06       57.96     31.13 o
   3  10  12       11.65       41.13     30.65 o
  -7  11  12        8.49       30.20     42.27 o
  -6  11  12        0.97       29.80     31.02 o
  -5  11  12       10.58        1.17     20.55 o
  -4  11  12       17.04        1.98     21.92 o
  -3  11  12       68.87      130.14     32.65 o
  -2  11  12       46.46       55.21     21.44 o
  -1  11  12        4.82       -3.91     18.19 o
   0  11  12       67.42      102.14     29.72 o
   1  11  12       16.76       23.44     30.46 o
   2  11  12        0.32       49.89     56.00 o
  -6  12  12       13.88       -2.20     35.14 o
  -5  12  12        6.13        1.76     20.53 o
  -4  12  12       10.40       -1.18     17.96 o
  -3  12  12       64.25       81.59     24.50 o
  -2  12  12        1.78        2.87     20.36 o
  -1  12  12       22.15       30.25     23.56 o
   0  12  12        3.04       -7.95     20.20 o
   1  12  12        0.66       43.26     55.17 o
  -5  13  12        0.21       19.73     21.85 o
  -4  13  12       10.25       -1.56     25.73 o
  -3  13  12        0.57       58.87     53.99 o
  -2  13  12        2.83       35.87     25.85 o
  -1  13  12       53.00       34.16     24.41 o
   1 -15  13      109.38       93.18     79.34 o
   2 -15  13       25.72       67.06     32.97 o
   3 -15  13        0.01      -35.65     24.12 o
   4 -15  13        5.65        0.84     26.99 o
  -1 -14  13        3.53       -8.60     41.72 o
   0 -14  13        0.37       11.76     26.97 o
   1 -14  13       40.62       30.54     27.27 o
   2 -14  13       10.63        4.39     29.10 o
   3 -14  13       91.54       75.98     33.61 o
   4 -14  13        4.19       17.59     27.83 o
   5 -14  13        3.45      -13.66     24.70 o
   6 -14  13       28.00      120.23     52.71 o
  -2 -13  13       65.00       74.42     32.52 o
  -1 -13  13       22.19       17.30     53.25 o
   0 -13  13        4.82       40.37     28.30 o
   1 -13  13        5.58        2.44     25.05 o
   2 -13  13       84.32       73.23     30.33 o
   3 -13  13       68.63       17.73     26.51 o
   4 -13  13       32.46       33.97     28.34 o
   5 -13  13        0.26       -6.16     37.06 o
   6 -13  13        6.37       -4.94     31.84 o
   7 -13  13       30.51       48.31     39.53 o
  -3 -12  13        0.07      -19.76     35.69 o
  -2 -12  13        1.56       31.68     26.98 o
  -1 -12  13        9.28      -13.71     21.11 o
   0 -12  13        3.93      -13.27     22.95 o
   1 -12  13       24.30       36.53     25.95 o
   2 -12  13        4.99       -0.92     25.27 o
   3 -12  13        2.40      -19.41     20.56 o
   4 -12  13       18.10       38.01     27.55 o
   5 -12  13        3.79        2.27     16.18 o
   6 -12  13        7.31        7.08     17.47 o
   7 -12  13        0.00      -26.90     32.39 o
  -4 -11  13        6.57        0.01     18.81 o
  -3 -11  13        5.93       47.07     17.51 o
  -2 -11  13       30.45       39.81     27.10 o
  -1 -11  13       41.78       28.12     25.53 o
   0 -11  13        0.73      -29.48     20.87 o
   1 -11  13       38.84       32.21     25.16 o
   2 -11  13        4.99       29.13     25.05 o
   3 -11  13       34.08       21.79     24.40 o
   4 -11  13       25.95       29.30     25.05 o
   5 -11  13        0.00       -7.01     35.41 o
   6 -11  13       16.25       15.21     16.34 o
   7 -11  13        3.80        0.12     26.08 o
   8 -11  13        9.33       16.81     24.14 o
  -5 -10  13        0.04       -5.48     18.64 o
  -4 -10  13       38.80       57.90     23.75 o
  -3 -10  13        9.39       16.59     15.72 o
  -2 -10  13        4.78       -1.91     13.37 o
  -1 -10  13        9.60       26.11     18.97 o
   0 -10  13        3.80      -17.15     12.40 o
   1 -10  13       36.59       43.27     17.42 o
   2 -10  13      530.66      547.15     67.60 o
   3 -10  13      115.91       77.46     28.36 o
   4 -10  13      274.40      299.17     58.21 o
   5 -10  13       57.67       91.04     30.66 o
   6 -10  13       48.68       56.11     28.44 o
   7 -10  13       15.81       16.94     21.93 o
   8 -10  13       83.94       81.33     29.27 o
  -5  -9  13        3.53       -1.92     17.41 o
  -4  -9  13      117.57       82.97     23.14 o
  -3  -9  13       52.78       63.27     18.38 o
  -2  -9  13       70.72       70.55     18.46 o
  -1  -9  13       70.01       63.61     14.98 o
   0  -9  13        6.65       19.53     14.31 o
   1  -9  13      222.30      187.40     23.25 o
   2  -9  13      193.92      224.14     26.17 o
   3  -9  13       13.37       32.89     23.85 o
   4  -9  13        3.53      -17.83     20.30 o
   5  -9  13        0.00        9.47     22.30 o
   6  -9  13       15.62      -14.84     21.57 o
   7  -9  13       60.69      101.02     45.02 o
   8  -9  13        5.73        0.00     30.20 o
  -6  -8  13       44.01       67.56     21.02 o
  -5  -8  13       15.06        5.38     14.20 o
  -4  -8  13        1.26        7.24     17.22 o
  -3  -8  13       20.12       15.73     15.19 o
  -2  -8  13      719.46      676.42     49.62 o
  -1  -8  13       14.20       56.99     14.37 o
   0  -8  13        0.09       21.08     11.26 o
   1  -8  13       14.88       62.91     15.03 o
   2  -8  13       29.80       41.05     17.89 o
   3  -8  13      188.42      140.83     34.62 o
   4  -8  13       26.10       24.14     23.04 o
   5  -8  13       29.24       45.28     26.59 o
   6  -8  13       20.89       35.44     25.59 o
   7  -8  13        0.14       15.37     34.04 o
   8  -8  13       32.09      108.16     48.31 o
   9  -8  13        4.53       45.02     40.08 o
  -6  -7  13        0.01       26.77     15.23 o
  -5  -7  13       34.63       26.06     14.85 o
  -4  -7  13        0.90      -15.51     11.79 o
  -3  -7  13       30.50       27.00     22.43 o
  -2  -7  13       77.37      109.45     17.02 o
  -1  -7  13      184.41      173.33     31.88 o
   0  -7  13        2.27        3.06     12.24 o
   1  -7  13       14.11       45.87     14.77 o
   2  -7  13     1285.09     1072.96    114.53 o
   3  -7  13       22.87       33.52     11.58 o
   4  -7  13      153.13      171.50     23.97 o
   5  -7  13        3.48       51.64     15.82 o
   6  -7  13        4.02       27.69     15.21 o
   7  -7  13       20.51        0.55     20.58 o
   8  -7  13        6.84        5.49     33.49 o
   9  -7  13        0.00      -26.90     29.10 o
  -7  -6  13        2.31        2.56     11.37 o
  -6  -6  13       16.34       20.74     14.92 o
  -5  -6  13        1.50        9.74     13.71 o
  -4  -6  13      400.41      370.15     29.10 o
  -3  -6  13       54.49       80.20     15.27 o
  -2  -6  13      317.48      334.87     35.24 o
  -1  -6  13      148.36      140.33     19.63 o
   0  -6  13       29.78       44.78     13.01 o
   1  -6  13       10.08      151.42     17.15 o
   2  -6  13      810.58      754.97     49.09 o
   3  -6  13       48.88       55.96     12.03 o
   4  -6  13     1313.98     1287.23     68.82 o
   5  -6  13      403.31      344.74     33.54 o
   6  -6  13        9.24      -12.39     12.97 o
   7  -6  13        7.43       -8.30     14.41 o
   8  -6  13        1.49       -0.55     29.10 o
   9  -6  13        8.42       13.18     36.78 o
  -7  -5  13       47.06       49.52     13.18 o
  -6  -5  13       14.56      -18.19     12.13 o
  -5  -5  13        7.93        8.33     12.85 o
  -4  -5  13        2.36        4.63     11.20 o
  -3  -5  13        0.00       17.21     11.33 o
  -2  -5  13      870.27      967.02     64.15 o
  -1  -5  13      478.55      537.82     38.10 o
   0  -5  13       70.90      132.84     16.12 o
   1  -5  13      368.77      466.31     30.80 o
   2  -5  13      280.28      332.25     24.27 o
   3  -5  13       77.39       91.73     18.00 o
   4  -5  13        4.16       11.47     12.68 o
   5  -5  13        1.75       15.49     12.87 o
   6  -5  13       22.86       10.64     37.07 o
   7  -5  13       46.12        6.79     16.77 o
   8  -5  13        0.00       25.46     22.51 o
   9  -5  13       30.82      -15.92     34.04 o
  -8  -4  13       12.73       27.21     13.72 o
  -7  -4  13        7.21       -2.39     12.59 o
  -6  -4  13      270.57      267.65     28.31 o
  -5  -4  13       39.72       31.66     18.83 o
  -4  -4  13       18.10       11.82     11.22 o
  -3  -4  13      172.09      150.16     17.18 o
  -2  -4  13      420.19      472.67     31.24 o
  -1  -4  13      863.59      871.26     48.10 o
   0  -4  13       12.28        4.27      9.32 o
   1  -4  13      232.81      203.01     20.30 o
   2  -4  13       33.48       33.23     10.13 o
   3  -4  13       32.17       37.45     13.78 o
   4  -4  13      160.42      107.46     17.75 o
   5  -4  13       17.38       15.81     14.07 o
   6  -4  13       65.86       64.51     16.82 o
   7  -4  13       27.22       21.48     23.08 o
   8  -4  13        4.05        3.20     20.56 o
   9  -4  13        0.25      -21.93     19.09 o
  -8  -3  13        0.94       24.60     17.23 o
  -7  -3  13        0.99        8.30     11.20 o
  -6  -3  13      146.00      166.50     20.52 o
  -5  -3  13      121.15      117.76     17.12 o
  -4  -3  13       61.11       44.65     12.21 o
  -3  -3  13      242.59      235.09     18.18 o
  -2  -3  13      514.44      544.63     38.06 o
  -1  -3  13       20.82       96.25     19.58 o
   0  -3  13       11.44        6.91     11.75 o
   1  -3  13        6.37        5.24      8.91 o
   2  -3  13        0.02       -4.67      7.58 o
   3  -3  13       36.80       41.15     13.62 o
   4  -3  13      397.44      355.40     30.16 o
   5  -3  13        3.06       11.54     12.71 o
   6  -3  13       27.98       41.44     23.69 o
   7  -3  13       72.42       77.55     28.13 o
   8  -3  13       38.43        6.03     22.12 o
   9  -3  13        0.66        1.33     22.12 o
  -8  -2  13       63.64       77.22     23.00 o
  -7  -2  13        7.44       19.83     11.16 o
  -6  -2  13       28.87       25.12     12.22 o
  -5  -2  13      535.89      501.02     40.08 o
  -4  -2  13      792.50      785.95     75.57 o
  -3  -2  13       18.40       24.95     10.22 o
  -2  -2  13        3.92        5.22      8.07 o
  -1  -2  13       55.86       50.50     13.49 o
   0  -2  13        8.66        5.91     10.63 o
   1  -2  13       83.15       92.82     13.95 o
   2  -2  13       17.16       16.84     13.61 o
   3  -2  13        0.57       -0.13     10.96 o
   4  -2  13        0.03        1.60     11.44 o
   5  -2  13        2.74        0.66     11.52 o
   6  -2  13        3.07       -2.38     12.38 o
   7  -2  13        4.91       34.01     22.51 o
   8  -2  13        1.49       -4.26     20.44 o
  -8  -1  13       18.08       16.70     22.70 o
  -7  -1  13       34.76       45.30     14.08 o
  -6  -1  13       31.55       22.62     13.45 o
  -5  -1  13       89.91       95.59     18.14 o
  -4  -1  13       18.42       13.79     11.17 o
  -3  -1  13      247.53      245.00     24.82 o
  -2  -1  13        0.58        9.48      9.08 o
  -1  -1  13      103.22      106.63     13.26 o
   0  -1  13        5.25       -0.88     12.17 o
   1  -1  13      206.39      188.88     20.57 o
   2  -1  13      348.80      347.65     24.23 o
   3  -1  13      124.73      116.50     17.78 o
   4  -1  13       24.88       18.46     11.77 o
   5  -1  13        2.03        9.97     12.56 o
   6  -1  13        3.67       18.58     19.42 o
   7  -1  13       18.81       22.57     46.12 o
   8  -1  13      103.35       76.87     28.44 o
  -8   0  13       19.25       -5.01     26.54 o
  -7   0  13        0.80      -14.71     10.52 o
  -6   0  13       33.74       32.27     15.29 o
  -5   0  13      426.00      365.64     32.96 o
  -4   0  13      196.61      197.16     22.30 o
  -3   0  13      277.50      289.60     22.59 o
  -2   0  13       14.73       -1.45      9.49 o
  -1   0  13       14.65       40.45     10.86 o
   0   0  13        4.28       12.26     11.53 o
   1   0  13       73.16       62.19     14.57 o
   2   0  13       34.47       47.61     13.26 o
   3   0  13       29.68       13.49     11.82 o
   4   0  13      441.41      359.02     33.22 o
   5   0  13        6.90        0.47     10.64 o
   6   0  13       26.08       11.46     16.09 o
   7   0  13       22.69       40.79     21.44 o
   8   0  13        2.10      -12.33     18.59 o
  -9   1  13       24.43       53.75     30.16 o
  -8   1  13        0.38      -15.85     17.32 o
  -7   1  13      111.89      104.85     17.80 o
  -6   1  13        1.50       25.97     12.97 o
  -5   1  13       40.17       16.52     13.02 o
  -4   1  13      338.86      274.72     24.15 o
  -3   1  13       37.23       24.23     10.90 o
  -2   1  13      396.66      377.86     26.94 o
  -1   1  13       12.71       54.80     14.79 o
   0   1  13        0.70        8.27     11.75 o
   1   1  13       22.32       25.54     12.89 o
   2   1  13       81.29       90.17     15.34 o
   3   1  13        7.69       49.49     13.67 o
   4   1  13        7.14       15.97     10.59 o
   5   1  13        6.41      -13.41     10.29 o
   6   1  13        0.39       -8.18     12.62 o
   7   1  13      162.68      129.01     28.10 o
   8   1  13      203.51      157.60     46.20 o
  -9   2  13       26.50        4.11     20.31 o
  -8   2  13       26.04       32.37     21.87 o
  -7   2  13        0.01       -2.65     11.19 o
  -6   2  13        4.15       -9.49     11.69 o
  -5   2  13       30.91       15.69     12.62 o
  -4   2  13       15.95        7.75     11.07 o
  -3   2  13        0.02       -1.75     10.55 o
  -2   2  13       67.06       82.25     15.72 o
  -1   2  13       66.78       73.40     18.46 o
   0   2  13       77.88      105.99     19.60 o
   1   2  13      209.80      229.05     24.13 o
   2   2  13      480.65      509.07     36.61 o
   3   2  13       41.90       68.88     18.36 o
   4   2  13      114.98      130.12     15.40 o
   5   2  13       32.05       36.05     17.06 o
   6   2  13        0.38       10.92     15.75 o
   7   2  13        0.81        7.42     20.12 o
  -9   3  13       37.23       84.02     33.38 o
  -8   3  13        7.02        1.49     19.37 o
  -7   3  13       38.71       32.78     13.15 o
  -6   3  13       23.34       27.71     14.17 o
  -5   3  13        4.56      -10.60     13.18 o
  -4   3  13       20.79       21.12     12.96 o
  -3   3  13       61.36       32.26     12.86 o
  -2   3  13       52.30       66.28     25.13 o
  -1   3  13       66.19       86.94     19.90 o
   0   3  13       26.01       15.38     15.46 o
   1   3  13       54.26       33.65     21.08 o
   2   3  13       85.41       76.17     20.50 o
   3   3  13       34.70       38.42     11.82 o
   4   3  13      480.98      509.41     36.90 o
   5   3  13       92.71       59.04     16.96 o
   6   3  13        3.23       18.68     16.62 o
   7   3  13      126.89      262.56    122.97 o
  -9   4  13       59.41       91.97     34.10 o
  -8   4  13        0.20       10.62     19.58 o
  -7   4  13        2.73       -3.19     11.31 o
  -6   4  13        7.30      -13.32     14.27 o
  -5   4  13       11.57        8.11     18.13 o
  -4   4  13       78.49      104.47     17.02 o
  -3   4  13      339.70      343.51     34.63 o
  -2   4  13      208.36      261.06     23.37 o
  -1   4  13       20.97       25.26     16.43 o
   0   4  13        5.08        8.32     15.57 o
   1   4  13      436.57      505.65     45.77 o
   2   4  13      159.78      237.49     37.57 o
   3   4  13      262.05      358.92     48.27 o
   4   4  13      112.00      135.28     20.36 o
   5   4  13       31.16       69.56     19.78 o
   6   4  13        0.00        3.25     18.79 o
   7   4  13        9.51        5.48     24.20 o
  -9   5  13        8.40       38.97     22.94 o
  -8   5  13        5.20      -37.47     24.98 o
  -7   5  13        4.90       -2.04     12.24 o
  -6   5  13       10.76       -6.46     24.16 o
  -5   5  13       10.75       21.41     27.18 o
  -4   5  13        2.39      -20.24     13.49 o
  -3   5  13      349.43      409.47     40.24 o
  -2   5  13       19.61       37.19     19.41 o
  -1   5  13      268.98      371.58     50.11 o
   0   5  13       88.85       68.48     27.23 o
   1   5  13       15.84       71.01     21.19 o
   2   5  13       31.30       12.96     20.51 o
   3   5  13      103.90      106.23     22.75 o
   4   5  13      105.51       89.44     22.34 o
   5   5  13       61.79       76.34     22.43 o
   6   5  13        5.54       22.93     20.87 o
  -8   6  13       47.59       90.59     39.53 o
  -7   6  13      130.02      111.43     49.69 o
  -6   6  13       26.67       29.67     16.80 o
  -5   6  13        4.36       -3.62     14.63 o
  -4   6  13        0.04      -17.08     15.19 o
  -3   6  13        0.01       -7.74     15.13 o
  -2   6  13      221.59      255.92     34.71 o
  -1   6  13      265.04      244.64     42.26 o
   0   6  13      122.74      150.49     26.26 o
   1   6  13      511.76      439.92     49.32 o
   2   6  13        0.72       11.84     23.87 o
   3   6  13        1.57       37.40     17.89 o
   4   6  13       82.35       38.95     29.44 o
   5   6  13        3.77        8.89     26.18 o
  -8   7  13       95.98       70.83     38.98 o
  -7   7  13       61.08       43.86     19.60 o
  -6   7  13        4.58      -16.90     14.03 o
  -5   7  13        5.43       13.62     16.69 o
  -4   7  13        0.08       32.08     20.84 o
  -3   7  13      495.52      500.09     43.69 o
  -2   7  13       85.47       45.95     18.54 o
  -1   7  13       85.36      191.49     28.37 o
   0   7  13       33.13       -6.07     15.82 o
   1   7  13      270.00      268.08     38.91 o
   2   7  13        5.37        8.43     16.25 o
   3   7  13        2.60       -5.23     21.03 o
   4   7  13        1.31       29.30     27.10 o
   5   7  13        0.70       -7.41     25.62 o
  -8   8  13        4.23      -34.04     28.00 o
  -7   8  13        7.75       18.39     17.54 o
  -6   8  13        0.68      -11.27     14.28 o
  -5   8  13       54.56       53.58     19.85 o
  -4   8  13       45.81       59.51     25.22 o
  -3   8  13      102.03      137.73     24.50 o
  -2   8  13      106.82      123.43     23.86 o
  -1   8  13       18.69       96.91     22.96 o
   0   8  13        1.05      -20.73     19.70 o
   1   8  13       97.36       74.17     21.57 o
   2   8  13        0.19       12.26     17.36 o
   3   8  13       82.73       56.68     34.45 o
   4   8  13        0.89       16.95     28.36 o
  -8   9  13      215.88      206.47     62.05 o
  -7   9  13       54.34       43.00     21.31 o
  -6   9  13       61.78       54.46     23.46 o
  -5   9  13       43.91       19.69     18.46 o
  -4   9  13      276.79      265.35     39.95 o
  -3   9  13      249.25      219.28     31.71 o
  -2   9  13       91.57       85.94     22.11 o
  -1   9  13       25.34       10.31     21.06 o
   0   9  13       13.59       24.35     18.54 o
   1   9  13        6.17        7.38     20.13 o
   2   9  13       17.07      -13.68     35.14 o
   3   9  13        1.46       -1.99     28.62 o
  -7  10  13        7.02        5.49     32.94 o
  -6  10  13       14.81        4.52     47.49 o
  -5  10  13        1.52       14.36     23.25 o
  -4  10  13       65.24       46.89     23.39 o
  -3  10  13        6.69      -13.11     15.94 o
  -2  10  13       50.51       10.66     22.36 o
  -1  10  13      135.18       89.23     24.85 o
   0  10  13      106.65      141.12     36.85 o
   1  10  13        9.28       22.32     33.95 o
   2  10  13       11.61        9.15     29.08 o
  -6  11  13        9.54       14.90     22.24 o
  -5  11  13       42.68       28.91     23.76 o
  -4  11  13        0.00        9.27     19.65 o
  -3  11  13       17.01       13.69     19.71 o
  -2  11  13        4.20       19.43     18.91 o
  -1  11  13        1.37       31.52     20.57 o
   0  11  13       59.37       66.47     37.91 o
   1  11  13       69.32      106.10     39.55 o
  -5  12  13        0.00        2.17     22.69 o
  -4  12  13       13.14       19.16     26.41 o
  -3  12  13        6.19       15.21     18.90 o
  -2  12  13       14.23      -17.18     17.76 o
  -1  12  13       56.28       68.77     28.66 o
   0  12  13       61.18       28.23     33.77 o
   1 -14  14       27.72       30.18     29.94 o
   2 -14  14       64.31       63.36     32.33 o
   3 -14  14        0.54       21.74     29.02 o
   4 -14  14        6.49      -24.56     24.91 o
  -1 -13  14        1.81      -12.49     26.18 o
   0 -13  14        3.05       25.04     25.43 o
   1 -13  14        2.39        8.81     24.52 o
   2 -13  14        8.53       26.58     28.53 o
   3 -13  14       39.27       61.31     31.33 o
   4 -13  14       30.64       53.78     29.99 o
   5 -13  14       39.14       56.00     32.61 o
   6 -13  14       31.79       14.82     40.08 o
  -2 -12  14      118.99      128.41     36.58 o
  -1 -12  14        3.81      -25.96     20.77 o
   0 -12  14       15.18       25.80     26.38 o
   1 -12  14        4.06       14.41     25.45 o
   2 -12  14       43.39       34.67     26.30 o
   3 -12  14        6.52       30.33     27.27 o
   4 -12  14       71.87       59.75     29.94 o
   5 -12  14       37.45        5.17     26.38 o
   6 -12  14       87.14       50.51     42.28 o
   7 -12  14        9.79      -10.98     32.39 o
  -3 -11  14        0.11        8.73     22.90 o
  -2 -11  14       46.53        2.62     37.88 o
  -1 -11  14        0.27        6.40     25.25 o
   0 -11  14       48.21       -2.85     24.38 o
   1 -11  14        0.05       27.22     24.14 o
   2 -11  14      154.43      148.22     39.56 o
   3 -11  14      132.95       98.76     79.89 o
   4 -11  14        2.40       31.55     25.85 o
   5 -11  14        4.45      -18.91     20.30 o
   6 -11  14       13.34      -16.39     22.75 o
   7 -11  14        2.45        5.49     34.59 o
  -4 -10  14       16.17       18.63     19.31 o
  -3 -10  14        4.82       25.22     19.42 o
  -2 -10  14       21.39        7.40     15.97 o
  -1 -10  14       35.54       27.80     17.59 o
   0 -10  14      337.47      318.31     56.84 o
   1 -10  14       37.09       31.10     26.78 o
   2 -10  14       43.19       45.04     26.36 o
   3 -10  14        0.02       -6.04     63.68 o
   4 -10  14       93.42       99.86     31.89 o
   5 -10  14       34.80       15.09     24.06 o
   6 -10  14       57.84       72.66     30.66 o
   7 -10  14       40.25       29.65     38.43 o
  -5  -9  14        0.00        3.06     14.98 o
  -4  -9  14      137.99      225.85     33.35 o
  -3  -9  14        0.28       -9.33     13.99 o
  -2  -9  14      191.12      155.20     26.34 o
  -1  -9  14      166.52      156.78     23.94 o
   0  -9  14     1586.35     1515.41    136.64 o
   1  -9  14       19.41        1.13     27.18 o
   2  -9  14        3.26       -6.16     21.18 o
   3  -9  14        1.11       -4.47     35.14 o
   4  -9  14       20.27       31.17     25.48 o
   5  -9  14        5.05       18.71     24.13 o
   6  -9  14       43.44       89.57     48.86 o
   7  -9  14        1.73      -26.35     28.00 o
   8  -9  14        4.80       52.16     44.47 o
  -5  -8  14       14.11       23.88     19.10 o
  -4  -8  14       47.72       42.93     16.26 o
  -3  -8  14        0.02        6.40     14.73 o
  -2  -8  14        9.30      -11.49     13.31 o
  -1  -8  14        8.79       -3.06     13.20 o
   0  -8  14      183.12      228.52     22.67 o
   1  -8  14       14.36       43.45     31.82 o
   2  -8  14       40.82       37.38     24.98 o
   3  -8  14       28.40        5.87     27.73 o
   4  -8  14       24.47       53.47     26.71 o
   5  -8  14        3.48       13.94     23.87 o
   6  -8  14       35.66      -10.01     21.31 o
   7  -8  14       16.09      -13.18     33.49 o
   8  -8  14       27.92       34.59     38.43 o
  -6  -7  14       45.93       47.09     17.49 o
  -5  -7  14        1.92       -4.78     13.29 o
  -4  -7  14       39.46        9.44     14.35 o
  -3  -7  14       29.97       33.62     13.48 o
  -2  -7  14       46.60       74.49     18.81 o
  -1  -7  14        4.77       11.58     13.75 o
   0  -7  14     2786.60     2972.74    154.77 o
   1  -7  14      132.79      141.00     20.60 o
   2  -7  14      235.86      336.63     41.20 o
   3  -7  14       67.06       69.66     22.77 o
   4  -7  14       68.68       56.57     22.34 o
   5  -7  14        3.76        7.21     22.79 o
   6  -7  14       46.50       37.25     21.01 o
   7  -7  14        0.69        2.75     35.14 o
   8  -7  14       13.84      -24.16     31.29 o
  -6  -6  14       41.56       38.89     16.35 o
  -5  -6  14        0.39       -9.53     13.23 o
  -4  -6  14      107.08       97.96     19.72 o
  -3  -6  14        4.87       14.50     11.31 o
  -2  -6  14       41.89       65.13     13.65 o
  -1  -6  14       66.10       71.98     17.67 o
   0  -6  14     1569.23     1679.90     93.41 o
   1  -6  14        4.82       44.17     12.79 o
   2  -6  14      293.23      287.27     39.40 o
   3  -6  14      276.58      235.41     35.65 o
   4  -6  14      341.81      295.16     32.40 o
   5  -6  14       90.75      104.04     21.44 o
   6  -6  14       43.18       52.29     18.42 o
   7  -6  14        2.81        1.84     16.60 o
   8  -6  14       13.38       60.39     39.53 o
  -7  -5  14       38.43       31.37     16.23 o
  -6  -5  14       16.86       11.47     14.36 o
  -5  -5  14       55.62       60.15     16.94 o
  -4  -5  14       62.12       76.47     15.33 o
  -3  -5  14        1.17       10.26     11.32 o
  -2  -5  14      269.06      237.44     22.09 o
  -1  -5  14       66.89       69.12     17.35 o
   0  -5  14        2.70        9.63     11.82 o
   1  -5  14        0.02        6.68     10.87 o
   2  -5  14      295.59      358.91     28.48 o
   3  -5  14       20.34       49.12     16.94 o
   4  -5  14       27.06       32.58     15.84 o
   5  -5  14        0.53        4.17     14.34 o
   6  -5  14       76.15       63.58     18.76 o
   7  -5  14       10.10       28.12     25.80 o
   8  -5  14       85.70      111.91     31.64 o
  -7  -4  14        5.64       22.43     15.06 o
  -6  -4  14      131.66      151.36     22.62 o
  -5  -4  14       72.95       28.51     15.80 o
  -4  -4  14       16.53       33.40     12.42 o
  -3  -4  14       99.58      110.49     18.41 o
  -2  -4  14      237.13      215.50     26.42 o
  -1  -4  14        5.38        1.55     11.93 o
   0  -4  14       86.62      128.22     19.03 o
   1  -4  14       26.13       21.50     13.37 o
   2  -4  14        3.17       14.74      9.45 o
   3  -4  14      188.35      190.14     23.34 o
   4  -4  14        1.70        8.42     13.73 o
   5  -4  14       60.85       16.99     14.31 o
   6  -4  14       32.48       17.35     18.46 o
   7  -4  14       17.24       41.68     40.63 o
   8  -4  14        1.90       51.79     35.14 o
  -7  -3  14        0.95       -9.18     11.63 o
  -6  -3  14       45.52       49.29     14.15 o
  -5  -3  14        5.61       38.12     12.51 o
  -4  -3  14      245.19      250.51     23.39 o
  -3  -3  14        3.26       10.72     13.86 o
  -2  -3  14       71.01      105.96     17.35 o
  -1  -3  14       38.92       55.06     15.16 o
   0  -3  14       90.38       87.04     14.62 o
   1  -3  14       30.33       37.92     11.41 o
   2  -3  14      671.83      777.22     46.33 o
   3  -3  14       16.18       28.02     13.68 o
   4  -3  14       64.92       57.80     17.54 o
   5  -3  14        4.17       -0.53     21.32 o
   6  -3  14        7.37       21.25     14.59 o
   7  -3  14        2.26        6.58     23.04 o
   8  -3  14       63.54       81.62     28.84 o
  -8  -2  14       38.43       68.01     22.44 o
  -7  -2  14        1.27       11.98     13.08 o
  -6  -2  14       22.86       13.58     13.21 o
  -5  -2  14      132.35       83.81     19.79 o
  -4  -2  14      137.61      123.81     17.81 o
  -3  -2  14      283.54      270.19     31.58 o
  -2  -2  14       26.63       16.20     10.44 o
  -1  -2  14        8.08        3.68     11.88 o
   0  -2  14        3.45       -5.35     10.83 o
   1  -2  14       20.17        8.68      9.64 o
   2  -2  14     1323.46     1126.98     62.11 o
   3  -2  14       40.94       46.88     16.60 o
   4  -2  14       24.92       44.46     17.59 o
   5  -2  14        0.48        8.94     16.48 o
   6  -2  14        3.88       -7.33     17.50 o
   7  -2  14        8.46       21.86     25.71 o
   8  -2  14       53.57       95.01     32.58 o
  -8  -1  14       19.26        7.01     19.64 o
  -7  -1  14       35.95       19.99     19.35 o
  -6  -1  14      108.53      113.66     24.25 o
  -5  -1  14        9.07        2.48     12.60 o
  -4  -1  14       35.75       34.25     12.67 o
  -3  -1  14        5.24       14.75     10.90 o
  -2  -1  14     1099.67     1144.65     57.94 o
  -1  -1  14        1.13        9.54     11.84 o
   0  -1  14       97.51       93.40     16.89 o
   1  -1  14       57.60       67.95     15.00 o
   2  -1  14       61.02       72.22     12.49 o
   3  -1  14       12.77       12.68      7.93 o
   4  -1  14       16.35        4.42     13.17 o
   5  -1  14       24.16        8.56     14.36 o
   6  -1  14       17.36      -10.49     17.71 o
   7  -1  14        2.56        2.39     23.67 o
   8  -1  14       57.05       21.90     24.01 o
  -8   0  14       51.00       32.33     21.41 o
  -7   0  14        0.06        8.48     12.16 o
  -6   0  14        0.50        5.50     12.38 o
  -5   0  14      279.69      210.14     25.51 o
  -4   0  14        1.73        4.16     11.14 o
  -3   0  14       91.53       86.42     25.95 o
  -2   0  14      749.49      903.06     48.20 o
  -1   0  14        0.20        8.35      9.83 o
   0   0  14      156.39      120.92     18.55 o
   1   0  14       53.21       48.13     14.51 o
   2   0  14       40.94       47.53     11.20 o
   3   0  14       13.39       20.22     18.70 o
   4   0  14        4.82       -5.81     12.78 o
   5   0  14       41.50       39.24     15.44 o
   6   0  14       30.01       30.48     20.92 o
   7   0  14        0.17       29.68     26.78 o
  -8   1  14        9.43        5.26     24.12 o
  -7   1  14        0.87        3.33     12.05 o
  -6   1  14       69.70       61.95     16.04 o
  -5   1  14        3.12        7.15     12.82 o
  -4   1  14       36.47       40.54     13.28 o
  -3   1  14        6.71        1.82     11.25 o
  -2   1  14        6.00        7.19     10.86 o
  -1   1  14       42.30       46.40     11.97 o
   0   1  14      216.31      260.07     25.95 o
   1   1  14       83.52       93.05     16.75 o
   2   1  14       60.15       59.24     17.41 o
   3   1  14        4.50       72.73     17.96 o
   4   1  14       28.42       20.06     12.20 o
   5   1  14       11.69       23.43     18.54 o
   6   1  14       92.64       76.08     24.96 o
   7   1  14       23.00        4.10     20.61 o
  -8   2  14        0.00      -16.60     19.17 o
  -7   2  14        5.71        5.14     12.32 o
  -6   2  14        1.48        1.19     12.19 o
  -5   2  14       30.18       14.82     13.46 o
  -4   2  14        1.71       -3.94     11.72 o
  -3   2  14        1.77       -6.91     10.87 o
  -2   2  14       22.57       22.15     13.76 o
  -1   2  14       30.95       38.65     15.20 o
   0   2  14      277.84      281.75     26.92 o
   1   2  14      179.05      247.58     25.36 o
   2   2  14       46.26       68.02     19.92 o
   3   2  14       84.61       68.24     14.20 o
   4   2  14       80.29       90.16     16.03 o
   5   2  14       32.33       50.98     26.63 o
   6   2  14        4.80        8.23     15.27 o
   7   2  14        8.91       32.77     22.39 o
  -8   3  14       16.05       35.50     21.11 o
  -7   3  14        0.01      -11.97     11.37 o
  -6   3  14       56.27       48.79     20.21 o
  -5   3  14        6.54       10.52     18.94 o
  -4   3  14        0.01      -18.03     12.02 o
  -3   3  14       26.13       10.94     21.34 o
  -2   3  14       80.29       98.82     25.00 o
  -1   3  14      166.72      180.89     26.65 o
   0   3  14       88.44      118.83     24.30 o
   1   3  14       78.40      110.22     23.06 o
   2   3  14      633.15      617.25     39.96 o
   3   3  14       31.07       64.63     17.00 o
   4   3  14       18.60       21.69     15.77 o
   5   3  14        0.17      -17.29     13.47 o
   6   3  14        0.34       15.53     21.22 o
  -8   4  14        0.21      -13.92     18.83 o
  -7   4  14        0.00       -5.32     12.02 o
  -6   4  14       22.25       45.82     18.31 o
  -5   4  14       18.46        6.29     17.06 o
  -4   4  14       24.34       -1.88     21.28 o
  -3   4  14      422.63      421.41     44.50 o
  -2   4  14        6.21      -23.21     15.47 o
  -1   4  14       95.71      117.64     27.86 o
   0   4  14        0.52      -13.33     17.10 o
   1   4  14        4.86       24.78     21.81 o
   2   4  14      123.15      126.80     37.52 o
   3   4  14       11.01      108.70     34.16 o
   4   4  14       17.29       18.23     18.98 o
   5   4  14        9.32       32.21     18.12 o
   6   4  14       27.24        3.70     26.63 o
  -8   5  14        8.04       -8.61     19.34 o
  -7   5  14       13.62       -4.00     14.28 o
  -6   5  14       29.67       10.51     17.59 o
  -5   5  14        1.06      -15.50     15.80 o
  -4   5  14       20.70       -3.13     18.85 o
  -3   5  14       55.24       52.13     21.09 o
  -2   5  14       25.79      130.10     30.41 o
  -1   5  14       40.88       52.44     23.43 o
   0   5  14       28.24       19.72     27.55 o
   1   5  14      115.33       85.55     33.93 o
   2   5  14       13.31       38.84     29.70 o
   3   5  14       43.72       76.84     24.84 o
   4   5  14        9.97       50.28     24.05 o
   5   5  14        7.80        7.84     19.58 o
  -8   6  14        9.10       10.86     26.54 o
  -7   6  14       14.57       16.58     18.27 o
  -6   6  14       10.37       25.82     19.70 o
  -5   6  14       47.31       40.63     22.29 o
  -4   6  14        0.45       -3.52     15.32 o
  -3   6  14      456.14      434.58     46.89 o
  -2   6  14       84.55      115.39     28.09 o
  -1   6  14       38.34       89.32     26.61 o
   0   6  14       45.41      126.47     39.39 o
   1   6  14       48.23       65.18     38.21 o
   2   6  14      159.42       89.07     27.30 o
   3   6  14        3.74       38.48     24.85 o
   4   6  14       71.53       80.16     34.04 o
   5   6  14       39.98       19.49     21.57 o
  -8   7  14       31.19       46.67     40.08 o
  -7   7  14       11.05       10.25     17.03 o
  -6   7  14        1.21       -9.81     26.08 o
  -5   7  14        0.07       -0.80     16.39 o
  -4   7  14        7.67       -4.23     15.15 o
  -3   7  14      667.28      597.15     50.32 o
  -2   7  14       25.83       15.51     18.66 o
  -1   7  14       62.68       75.59     24.41 o
   0   7  14        5.74        2.61     24.10 o
   1   7  14        1.53      -25.06     19.41 o
   2   7  14        6.96       -3.68     20.35 o
   3   7  14        4.18       37.36     25.80 o
   4   7  14        8.05      -11.25     36.23 o
  -7   8  14       32.68       60.68     22.43 o
  -6   8  14       19.83       16.51     19.87 o
  -5   8  14        1.86        6.62     17.44 o
  -4   8  14       76.24       92.01     25.61 o
  -3   8  14       54.69       45.15     19.16 o
  -2   8  14       15.05       17.50     18.21 o
  -1   8  14        6.29        0.18     20.59 o
   0   8  14        2.31        8.16     20.40 o
   1   8  14        3.93        5.72     20.62 o
   2   8  14       54.63       73.30     28.00 o
   3   8  14       74.05       73.35     36.61 o
  -7   9  14      154.46      180.84     59.03 o
  -6   9  14        0.06       20.01     22.12 o
  -5   9  14        2.17       -2.99     22.29 o
  -4   9  14       10.56       49.26     22.74 o
  -3   9  14      200.29      181.83     29.25 o
  -2   9  14        8.89       14.83     22.86 o
  -1   9  14       10.76      -21.68     19.44 o
   0   9  14       22.32       13.14     23.93 o
   1   9  14       10.17       25.64     20.28 o
   2   9  14        3.81       -0.14     28.74 o
  -6  10  14        0.76       -5.17     20.80 o
  -5  10  14       16.01       46.07     24.93 o
  -4  10  14        5.42       16.48     24.93 o
  -3  10  14      128.09      132.92     27.16 o
  -2  10  14       14.12       13.41     23.15 o
  -1  10  14       11.59       25.39     24.43 o
   0  10  14       19.57       -7.62     18.84 o
   1  10  14       78.11       44.55     33.77 o
  -5  11  14        8.58       34.64     26.73 o
  -4  11  14       41.28      -26.98     22.66 o
  -3  11  14        6.38        7.57     23.55 o
  -2  11  14       16.97       25.55     21.44 o
  -1  11  14        2.18       -5.39     20.50 o
   0  11  14       16.52       29.74     38.98 o
   0 -13  15        0.07      -17.13     24.37 o
   1 -13  15        3.61       15.52     27.10 o
   2 -13  15        0.16      -14.37     26.20 o
   3 -13  15        0.25      -34.42     22.94 o
   4 -13  15        0.00        3.29     35.69 o
  -1 -12  15        0.75      -34.42     22.95 o
   0 -12  15        0.79       40.64     28.27 o
   1 -12  15        4.60      -14.49     23.60 o
   2 -12  15        0.01       43.41     29.54 o
   3 -12  15        3.58        3.48     26.35 o
   4 -12  15        8.45       34.99     29.31 o
   5 -12  15        6.71       34.44     43.65 o
  -2 -11  15       19.91       52.99     29.92 o
  -1 -11  15        0.02      -12.40     23.29 o
   0 -11  15        0.49       -0.21     23.05 o
   1 -11  15        0.98       -1.54     23.47 o
   2 -11  15       18.98       34.71     27.82 o
   3 -11  15       49.70        6.64     24.54 o
   4 -11  15        1.81       46.32     30.16 o
   5 -11  15        0.83        7.79     25.19 o
   6 -11  15        2.89      -12.63     32.39 o
  -3 -10  15        4.75       23.28     25.05 o
  -2 -10  15        9.81      -20.00     16.67 o
  -1 -10  15        0.81        1.41     19.08 o
   0 -10  15        4.67        0.70     25.37 o
   1 -10  15        5.35       -9.29     21.90 o
   2 -10  15       42.94       29.84     28.14 o
   3 -10  15        1.65      -18.34     22.98 o
   4 -10  15       33.37       17.25     25.06 o
   5 -10  15        0.72        1.48     37.88 o
   6 -10  15        0.15       24.02     29.50 o
   7 -10  15       12.42       66.43     42.82 o
  -4  -9  15        3.45       12.31     19.35 o
  -3  -9  15        5.24      -15.69     17.67 o
  -2  -9  15       15.15       39.49     18.25 o
  -1  -9  15       10.47        5.44     17.25 o
   0  -9  15        0.00       -9.09     25.19 o
   1  -9  15       14.09       22.26     25.31 o
   2  -9  15       49.93       62.63     28.27 o
   3  -9  15       13.88       36.15     26.34 o
   4  -9  15      273.77      311.42     51.63 o
   5  -9  15      124.53      170.38     54.08 o
   6  -9  15        0.08       -2.53     23.73 o
   7  -9  15        0.76       -1.65     35.69 o
  -5  -8  15       15.64       23.43     30.58 o
  -4  -8  15       29.10       28.29     16.08 o
  -3  -8  15       11.48       -2.75     12.57 o
  -2  -8  15       55.52       70.42     19.48 o
  -1  -8  15       28.29        1.10     14.62 o
   0  -8  15        8.82       31.16     18.00 o
   1  -8  15        4.75       51.61     26.96 o
   2  -8  15       72.90       77.73     30.45 o
   3  -8  15        1.20       -6.53     22.04 o
   4  -8  15       62.84       32.34     25.98 o
   5  -8  15        0.34        5.10     24.23 o
   6  -8  15       13.22       25.67     26.77 o
   7  -8  15       44.65       91.69     47.22 o
  -5  -7  15       11.65       20.38     16.07 o
  -4  -7  15       10.24       11.03     15.32 o
  -3  -7  15        1.88       16.57     12.96 o
  -2  -7  15       25.68       29.53     12.59 o
  -1  -7  15      502.29      471.69     41.41 o
   0  -7  15       86.67       95.32     19.62 o
   1  -7  15      561.17      510.67     47.88 o
   2  -7  15      112.20       57.99     29.61 o
   3  -7  15        0.00       10.11     25.09 o
   4  -7  15       51.93       44.09     22.76 o
   5  -7  15       27.02        9.51     21.02 o
   6  -7  15      193.13      193.47     33.70 o
   7  -7  15        0.08       13.18     35.14 o
  -6  -6  15       12.17       40.41     20.40 o
  -5  -6  15        0.00      -11.95     13.54 o
  -4  -6  15       98.88       98.65     19.33 o
  -3  -6  15       82.72       55.97     17.84 o
  -2  -6  15      187.55      199.78     28.27 o
  -1  -6  15       70.52      219.99     41.53 o
   0  -6  15        0.08        8.52     14.42 o
   1  -6  15      196.94      229.69     39.79 o
   2  -6  15       20.22      -19.22     29.10 o
   3  -6  15       97.35       97.60     38.28 o
   4  -6  15      429.00      373.41     45.36 o
   5  -6  15        0.65       21.65     20.97 o
   6  -6  15       13.16       -6.29     19.49 o
   7  -6  15        1.11       -2.35     22.48 o
  -6  -5  15       37.85       40.01     17.67 o
  -5  -5  15        0.10       13.50     14.47 o
  -4  -5  15      371.60      374.36     43.93 o
  -3  -5  15       51.58       55.00     14.41 o
  -2  -5  15       98.04      124.81     21.75 o
  -1  -5  15       73.03      162.56     33.36 o
   0  -5  15        0.00        1.89     13.84 o
   1  -5  15        2.77       24.10     14.28 o
   2  -5  15      248.01      243.75     26.36 o
   3  -5  15       10.88       42.45     22.98 o
   4  -5  15       54.54       48.21     23.62 o
   5  -5  15        3.56       17.21     20.47 o
   6  -5  15        5.59       -6.92     14.89 o
   7  -5  15        0.01       46.39     28.05 o
  -6  -4  15       42.61       25.43     16.07 o
  -5  -4  15        0.88       10.91     14.35 o
  -4  -4  15       33.73       27.17     19.18 o
  -3  -4  15       99.15       70.29     18.53 o
  -2  -4  15        0.44       -0.90     14.14 o
  -1  -4  15      104.71      100.30     20.44 o
   0  -4  15        1.45       -3.30     16.01 o
   1  -4  15        0.49       24.42     13.40 o
   2  -4  15      144.97      121.55     19.68 o
   3  -4  15      115.82       80.31     20.65 o
   4  -4  15      232.81      161.29     24.38 o
   5  -4  15      115.09      115.20     22.38 o
   6  -4  15       15.47       40.44     17.54 o
   7  -4  15        0.01       16.44     35.96 o
  -7  -3  15        5.26        6.83     14.62 o
  -6  -3  15        1.06      -18.56     17.01 o
  -5  -3  15       92.13      109.01     20.43 o
  -4  -3  15       11.21       -9.74     19.31 o
  -3  -3  15      125.28      150.11     39.93 o
  -2  -3  15       89.48      101.17     26.23 o
  -1  -3  15       85.88       98.03     19.70 o
   0  -3  15        3.48       -7.53     12.46 o
   1  -3  15       49.17       62.15     14.74 o
   2  -3  15       18.56       12.52     11.87 o
   3  -3  15       15.79        0.44     23.46 o
   4  -3  15      204.02      160.20     25.44 o
   5  -3  15       11.64       41.74     16.52 o
   6  -3  15        1.85      -16.21     19.12 o
   7  -3  15        8.05        3.83     24.63 o
  -7  -2  15        0.51      -18.29     12.19 o
  -6  -2  15        0.08       -8.33     13.13 o
  -5  -2  15        3.20        9.25     13.95 o
  -4  -2  15      196.08      180.91     20.84 o
  -3  -2  15       30.07       13.04     11.79 o
  -2  -2  15        6.90       -5.20     13.58 o
  -1  -2  15        3.62       13.27     14.81 o
   0  -2  15       13.75       19.01     14.21 o
   1  -2  15       53.05       53.17     13.34 o
   2  -2  15        1.24       -6.54      9.77 o
   3  -2  15       48.85       18.99     29.88 o
   4  -2  15        0.26       21.06     15.45 o
   5  -2  15        0.90       11.42     15.34 o
   6  -2  15       30.84       30.54     30.33 o
   7  -2  15        0.23        9.00     53.80 o
  -7  -1  15        5.40        1.52     13.21 o
  -6  -1  15      152.73      176.40     29.84 o
  -5  -1  15       96.88       72.62     26.91 o
  -4  -1  15       11.00       26.13     13.25 o
  -3  -1  15       22.51       37.73     12.78 o
  -2  -1  15       12.30       12.71     12.12 o
[truncated: 37,391 more chars]
